# Supplementary material for: Genetic Parameters and QTLs for Total Phenolic Content and Yield of Wheat Mapping Population of CSDH Lines under Drought Stress
Source: Int J Mol Sci. 2019 Dec 1;20(23):6064. doi: 10.3390/ijms20236064 (PMC6929150; doi:10.3390/ijms20236064)
Supplement: Supplementary file 1 [file ijms-20-06064-s001.zip]

Archive with 7 entries (7 files):
- Fig_S1.jpg
- FIGS2_manuscriptICzM.JPEG
- Supplementary_TableS1.xlsx
- Supplementary_TableS2.xlsx
- Supplementary_TableS3.xlsx
- Supplementary_TableS4.xlsx
- Supplementary_TableS5A and 5B.xlsx
