# Supplementary material for: Genetic Parameters and QTLs for Total Phenolic Content and Yield of Wheat Mapping Population of CSDH Lines under Drought Stress
Source: Int J Mol Sci. 2019 Dec 1;20(23):6064. doi: 10.3390/ijms20236064 (PMC6929150; doi:10.3390/ijms20236064)
Supplement: Supplementary file 1 [file ijms-20-06064-s001.zip › Supplementary_TableS1.xlsx]

## Sheet: Legend
TITLE	Genetic parameters and QTLs for total phenolic content and yield of wheat mapping population of CSDH lines under drought stress.
AUTHORS	Ilona Mieczysława Czyczyło-Mysza, Katarzyna Cyganek, Kinga Dziurka, Steve Quarrie, Edyta Skrzypek, Izabela Marcińska, Beata Myśków, Michał Dziurka, Marzena Warchoł, Jan Bocianowski
Corresponding author: i.czyczylo@ifr-pan.edu.pl or czyczylo-mysza@wp.pl

## Sheet: Table S1
Table S1 Mean squares from analysis of variance in wheat population CSDH
Source of variation	d.f.	Phenolic content	Yield	BIO	GN	TGW
Year	3	434.6***	287.8***	1034***	344787***	4064***
Treatment	1	2049.1***	696.5***	2330***	716873***	4161***
Line	95	28.32***	3.31***	17.96***	4225***	442***
Year x Treatment	3	64.69***	26.35***	68.53***	28891***	3992***
Year x Line	279	6.21***	0.79***	2.162***	909***	69.83***
Treatment x Line	93	6.49***	0.702***	2.003***	946***	65.19***
Year x Treatment x Line	277	5.913	0.596***	1.405***	687***	47.4***
Residual	1464	2.015	0.171	0.412	201	17.02
*** P<0.001
Yield - grain yield of the main stem
BIO - dry weight per plant at harvest
GN - grain number per plant
TGW - thousand grain weight
