# Supplementary material for: Genetic Parameters and QTLs for Total Phenolic Content and Yield of Wheat Mapping Population of CSDH Lines under Drought Stress
Source: Int J Mol Sci. 2019 Dec 1;20(23):6064. doi: 10.3390/ijms20236064 (PMC6929150; doi:10.3390/ijms20236064)
Supplement: Supplementary file 1 [file ijms-20-06064-s001.zip › Supplementary_TableS2.xlsx]

## Sheet: Legend
TITLE	Genetic parameters and QTLs for total phenolic content and yield of wheat mapping population of CSDH lines under drought stress.
AUTHORS	Ilona Mieczysława Czyczyło-Mysza, Katarzyna Cyganek, Kinga Dziurka, Steve Quarrie, Edyta Skrzypek, Izabela Marcińska, Beata Myśków, Michał Dziurka, Marzena Warchoł, Jan Bocianowski
Corresponding author: i.czyczylo@ifr-pan.edu.pl or czyczylo-mysza@wp.pl

## Sheet: Table S2
Table S2. Mean values of total phenolic content (mg/g DW) in wheat population CSDH under control conditions (C), moderate drought (MD) and severe drought (SD)
Line	2008 C	2008 MD	2010 C	2010 SD	2011 C	2011 SD	2012 C	2012 SD
1	7.61	5.445	7.333	7.721	9.08	9.43	10.523	6.911
2	6.059	5.956	8.799	12.346	11.39	12	11.458	9.295
3	5.875	6.437	9.089	9.067	12.53	9.32	8.867	6.263
4	10.596	6.764	12.158	9.131	13.31	11.41	11.05	9.569
5	8.301	8.09	10.515	7.519	12.64	9.54	10.276	6.573
7	7.025	8.28	7.718	8.886	10.48	6.89	8.683	6.263
8	7.614	6.624	10.117	8.68	13.21	11.65	12.163	5.626
9	9.715	7.306	9.585	10.192	12.59	9.63	12.229	8.079
10	8.122	8.357	10.519	10.074	11.72	10.41	9.787	8.367
11	5.354	6.253	7.895	8.082	9.85	8.07	8.812	7.497
12	8.547	6.246	9.268	9.859	12.36	9.92	9.896	7.766
13	11.084	12.219	11.432	11.104	13.77	12.04	10.978	9.398
14	9.866	7.956	10.387	8.215	11.38	10.24	10.24	8
15	10.053	8.826	11.662	9.996	12.8	8.4	10.753	8.017
16	10.879	8.574	10.238	10.525	10.93	9.39	10.528	5.909
17	13.918	11.865	11.419	11.403	12.95	9.88	11.182	10.134
18	13.155	9.782	10.372	8.242	12.35	9.75	11.448	6.711
19	9.16	9.689	10.623	10.137	10.68	8.68	10.169	8.946
20	12.599	7.959	10.839	12.049	14.12	8.79	13.368	8.934
21	10.665	10.266	11.392	11.191	12.46	9.47	13.552	7.735
22	10.225	7.275	9.92	8.479	12.06	10.33	9.805	7.418
23	7.896	7.543	8.962	7.758	10.76	8.51	9.707	7.854
24	8.196	8.126	10.893	10.81	13.31	12.25	11.804	7.771
25	14.539	7.587	14.414	7.222	14.51	11.04	11.865	9.12
26	13.839	10.624	13.678	8.559	13.43	10.77	9.193	9.521
27	12.011	9.23	12.036	11.528	11.78	9.03	10.269	8.07
28	15.415	8.804	13.774	8.183	12.93	10.86	10.996	6.975
29	15.328	10.545	10.932	8.43	13.33	12.87	13.086	10.965
30	13.829	8.881	11.273	9.654	13.22	13.5	11.739	9.298
31	11.395	8.125	11.663	8.182	12.91	10.25	11.808	9.91
32	6.459	7.541	9.98	8.958	12.43	10.46	9.787	9.107
33	7.414	7.968	8.779	8.061	11.66	10.34	9.549	7.109
34	8.281	7.402	9.912	10.406	11.92	9.53	12.171	8.112
35	8.061	8.604	7.826	7.954	11.58	10.68	10.628	6.973
36	7.732	10.87	10.68	9.977	13.11	8.51	11.017	8.709
37	8.528	10.836	10.094	9.026	11.26	9.25	9.765	5.645
38	9.269	10.795	8.77	8.45	9.06	10.57	10.421	6.308
39	7.232	7.897	11.264	9.379	11.24	8.92	8.638	6.028
40	8.833	10.148	7.891	7.955	11.54	11.13	11.508	8.223
41	14.659	9.032	11.611	9.707	14.34	10.1	10.439	8.225
42	16.348	7.077	10.28	9.737	14.92	10.91	10.904	8.631
43	16.983	7.924	8.926	10.331	11.92	9.48	10.555	7.333
44	17.804	7.027	10.943	8.381	11.56	9.86	8.749	7.781
45	14.897	6.838	7.634	7.827	9.2	10.14	9.251	10.524
46	12.367	7.169	13.861	11.52	14.96	15.07	13.781	8.566
47	11.554	6.567	9.404	8.539	7.16	8.73	9.77	7.91
48	13.483	6.004	10.806	10.25	13.35	11.56	12.791	8.408
49	14.056	10.128	10.152	11.482	13.69	10.68	11.523	8.75
50	12.618	6.699	8.318	8.203	12.73	9.74	10.533	6.833
51	9.005	8.597	12.436	10.345	11.27	11.8	11.514	8.706
52	9.256	8.573	10.972	10.871	12.59	11.43	12.177	8.993
53	14.09	7.173	10.888	10.285	10.82	9.17	9.704	8.177
54	9.488	6.162	11.605	11.547	12.21	11.1	11.68	9.94
55	13.329	8.578	12.006	12.35	11.55	10.98	10.554	10.594
56	9.34	6.934	10.662	7.94	11.48	9.67	11.509	10.636
57	8.338	6.885	10.591	9.246	11.09	9.51	10.89	6.228
58	9.799	8.107	13.429	11.516	12.05	12.35	12.744	9.754
59	6.436	6.42	7.828	7.829	10.83	8.75	9.224	7.88
60	9.39	6.436	8.322	8.912	12.28	10.31	11.815	4.626
61	7.739	7.598	12.437	11.601	11.64	12.27	12.162	10.121
62	10.436	8.05	10.31	9.701	12.01	11.41	11.485	8.381
63	12.552	8.158	12.647	12.682	14.24	11.73	12.989	11.192
64	8.5	7.04	12.456	10.516	11.85	8.75	9.458	7.57
65	14.691	12.363	12.213	11.392	15.45	13.32	12.86	10.144
66	13.054	7.528	10.003	9.169	12.62	10.57	11.429	7.204
67	7.715	6.623	10.61	8.473	11.06	10.15	10.55	6.979
69	15.412	7.424	11.012	8.199	11.59	8.35	11.044	10.051
70	9.827	6.929	9.747	10.219	14.44	11.84	11.073	9.995
71	9.381	5.176	12.749	8.388	13.06	10.73	8.711	8.683
72	8.447	7.378	10.739	9.342	12.69	10.12	10.077	6.41
80	6.494	6.223	8.681	9.508	10.57	9.28	9.68	5.919
86	10.129	6.871	11.596	9.655	13.58	10.03	9.525	6.653
87	11.173	8.037	9.871	9.435	13.78	10.36	11.719	5.177
88	10.694	8.937	10.879	10.736	11.25	11.06	12.355	13.023
90	14.383	6.742	11.358	10.541	11.5	10.43	10.39	9.644
91	7.693	5.061	9.505	9.977	10.29	8.21	11.797	8.991
92	8.848	6.691	9.702	7.696	9.32	10.04	9.344	7.347
93	9.383	7.189	10.178	11.094	10.96	10.43	11.373	6.854
94	8.638	6.683	8.421	8.134	11.06	9.7	9.865	8.029
96	7.493	7.333	9.341	7.999	9.63	11.5	8.534	6.34
97	10.975	7.62	12.513	9.964	15.34	11.67	12.345	8.887
98	7.795	6.162	11.056	7.431	12.78	10.45	9.329	9.581
99	7.724	7.604	12.15	10.209	13.28	9.52	10.631	10.21
102	8.126	7.519	11.512	10.199	13.13	10.35	8.922	11.122
104	10.403	6.351	10.944	10.85	12.76	8.95	10.59	8.707
105	7.991	6.408	9.457	6.499	8.82	8.05	9.059	6.514
114	7.727	7.336	7.104	8.228	9.88	9.41	9.707	6.879
115	14.114	7.595	10.742	11.25	16.32	10.68	11.962	12.272
124	7.621	5.681	9.765	7.105	9.52	8.14	9.64	6.805
127	8.564	9.591	9.613	8.721	10.04	13.98	12.685	6.949
128	8.174	5.113	8.461	9.18	10.22	9.56	10.762	5.449
143	5.788	7.466	9.634	7.392	9.98	8.32	7.645	8.99
144	6.769	7.366	8.927	7.229	9.75	6.23	10.387	9.081
146	7.168	7.457	11.148	7.941	10.34	9.43	9.283	7.454
Mean	10.1653	7.80136	10.4495	9.43471	11.9935	10.2135	10.7361	8.20437
