# Supplementary material for: Genetic Parameters and QTLs for Total Phenolic Content and Yield of Wheat Mapping Population of CSDH Lines under Drought Stress
Source: Int J Mol Sci. 2019 Dec 1;20(23):6064. doi: 10.3390/ijms20236064 (PMC6929150; doi:10.3390/ijms20236064)
Supplement: Supplementary file 1 [file ijms-20-06064-s001.zip › Supplementary_TableS3.xlsx]

## Sheet: Legend
TITLE	Genetic parameters and QTLs for total phenolic content and yield of wheat mapping population of CSDH lines under drought stress.
AUTHORS	Ilona Mieczysława Czyczyło-Mysza, Katarzyna Cyganek, Kinga Dziurka, Steve Quarrie, Edyta Skrzypek, Izabela Marcińska, Beata Myśków, Michał Dziurka, Marzena Warchoł, Jan Bocianowski
Corresponding author: i.czyczylo@ifr-pan.edu.pl or czyczylo-mysza@wp.pl

## Sheet: Table S3
Table S3 Mean values for yield traits in wheat population CSDH under control conditions (C), moderate drought (MD) and severe drought (SD)
Trait	Yield - grain yield of the main stem [g]								Dry weight per plant at harvest - BIO [g]								Grain number per plant - GN								Thousand grain weight - TGW [g]
Year	2008		2010		2011		2012		2008		2010		2011		2012		2008		2010		2011		2012		2008		2010		2011		2012
Line	C	MD	C	SD	C	SD	C	SD	C	MD	C	SD	C	SD	C	SD	C	MD	C	SD	C	SD	C	SD	C	MD	C	SD	C	SD	C	SD
1	2.736	1.568	2.629	1.377	2.534	1.835	3.386	0.617	5.326	3.037	5.049	2.839	5.107	3.8	6.074	1.841	95.33	61	90.33	62.67	59.33	57.33	92.67	40.33	28.66	25.79	29.19	21.89	42.98	32.1	36.91	15.17
2	2.044	1.552	3.288	2.377	1.627	1.968	2.831	1.577	5.01	2.881	6.792	5.181	5.761	4.291	5.802	3.548	66.33	48.67	101.67	86	39	62.33	80	68.67	30.82	32.05	33	27.67	42.06	31.55	35.38	22.95
3	2.545	1.351	3.045	0.495	3.999	1.105	3.323	0.489	5.226	2.699	6.385	2.174	7.963	3.01	6.446	2.009	104.33	58	132	36.33	133	46.33	94.33	25.67	24.17	23.71	22.8	13.49	30.17	23.77	35.27	19.82
4	2.138	1.861	2.855	1.857	3.749	1.592	3.346	0.914	4.702	3.985	5.976	3.877	7.981	4.189	6.673	2.244	92.33	68	124	100.67	132.67	49	102	40.67	23.17	27.45	23.07	18.29	28.45	32.53	33.3	22.47
5	3.209	1.464	3.49	1.271	2.568	1.406	3.288	0.56	6.187	3.009	6.268	2.907	5.803	3.594	5.637	1.93	93.67	37.67	107	44.33	58	44	84	16.33	34.25	38.83	32.15	28.35	44.47	32.1	39.47	35.28
7	2.098	1.582	3.664	1.355	2.445	1.614	2.233	0.456	5.442	3.295	7.111	3.228	5.631	3.707	4.634	1.909	92.23	56.33	127	65.33	68.33	55	69.67	18.33	22.76	28.43	28.88	20.49	35.81	29.46	32.55	24.89
8	2.652	1.745	2.646	0.899	3.537	1.857	4.328	0.629	5.042	3.083	5.781	2.444	6.08	3.309	6.793	1.643	124.67	62	110	56.67	116	65.33	151.67	32	21.23	28.16	23.35	15.25	30.47	28.45	28.73	20.1
9	2.305	1.535	2.273	1.703	3.006	1.143	3.178	0.454	4.772	2.769	4.294	3.246	5.901	2.631	5.248	1.492	90	47.67	63	58	77	36	87	20.67	25.71	32.35	35.97	29.4	39.03	33.06	36.51	22.49
10	2.516	1.349	1.422	1.641	2.874	1.451	2.215	0.041	5.715	3.274	3.565	1.926	6.083	3.539	4.726	0.932	86.33	36	63.33	81	81.33	62.33	54	2.67	29.13	38.16	21.72	20.26	35.32	23.29	40.69	5.17
11	2.758	1.235	2.499	1.362	3.124	1.284	2.715	0.654	5.588	3.128	5.071	2.962	6.574	3.434	5.702	2.49	118.33	39.67	99	57	108.67	40.33	89.33	26	23.25	30.97	25.6	23.94	29.26	31.79	31.51	26.34
13	1.557	1.783	3.051	2.03	2.4	1.977	3.298	0.99	4.204	3.456	6.045	4.152	4.853	4.275	6.292	2.426	96	55.67	99.33	107	79.33	73.33	94.67	34.33	16.25	32.2	30.75	19.1	30.25	27.01	35.15	28.86
14	1.477	0.892	2.114	1.838	2.969	1.601	3.306	0.722	4.14	2.799	5.603	4.269	7.747	4.231	6.91	2.42	58.67	37	65.67	72	75.67	52.33	90	25.67	26.14	24.05	32.21	25.7	39.36	30.62	36.76	30.05
15	2.252	1.31	2.451	1.386	2.639	1.645	2.608	1.674	4.543	2.573	4.786	2.518	5.503	3.563	5.131	3.769	78	45.33	89	64	77.33	43.33	74.33	49.33	29	29.06	27.49	21.53	34.12	38.66	37.36	33.92
17	1.184	1.092	2.824	1.372	2.255	1.19	2.312	0.76	3.449	2.687	5.347	3.012	5.075	2.607	4.648	2.338	61.34	48.33	114.67	78.33	82	46.67	79	33.33	19.73	22.22	24.82	17.49	27.51	26.01	29.55	22.86
18	1.93	1.501	3.366	1.159	3.697	1.419	3.945	0.854	4.497	2.708	6.18	2.464	7.211	2.922	6.453	2.063	90.67	54.43	120.33	56	123	45.67	108	34.33	21.33	27.6	27.92	20.9	30.88	31.07	36.45	28.42
19	2.208	1.287	3.142	1.34	3.245	1.764	3.122	1.628	4.851	2.772	6.689	3.329	7.77	4.447	6.29	3.823	107.12	53.67	133.33	68.67	140.33	71.67	107.67	86.67	20.72	23.79	23.6	19.59	23.01	24.78	29.1	19.2
20	2.281	1.155	3.483	1.932	2.532	1.313	2.318	1.481	5.1	2.979	6.911	4.276	6.031	3.572	5.13	3.398	74.11	31	106	70.67	65.67	46.67	66.33	42.67	30.88	37.37	32.64	26.94	38.75	28.07	35.1	35.21
21	2.02	1.653	2.924	1.529	2.053	0.542	2.998	0.811	4.638	3.281	5.887	2.982	5.104	1.683	5.249	2.033	71.83	54.33	90.5	51.5	49.67	19.67	93.67	26.33	28.32	30.49	32.11	29.36	41.4	27.99	31.97	30.98
22	1.737		3.118	1.511	3.883	1.376	3.606	0.533	4.005		6.082	3.412	7.349	3.591	6.509	1.729	74.57		117	85.67	121	43.33	107.33	19.67	24		26.54	17.62	32.16	32.21	34.25	27.19
23	2.964	1.828	2.215	1.374	3.507	1.465	3.069	1.281	5.741	3.196	4.488	2.92	6.535	3.312	5.37	2.58	108.33	57.33	93.33	54.33	101.67	44.33	98.33	41.67	27.47	31.85	23.14	25.36	34.4	33.02	31.34	30.75
24	1.775	1.837	3.155	1.573	3.684	1.812	4.161	0.843	3.879	3.267	5.768	2.963	7.136	3.794	7.535	1.962	65.67	51.33	101.33	55.33	99	46.67	119.67	27	26.9	35.9	31.24	28.96	37.4	42.53	34.78	31.49
25	2.227	1.687	3.693	1.268	3.775	1.153	3.764	1.549	5.038	3.365	7.487	3.252	8.074	3.415	7	3.674	77.83	51.89	120	65.33	109	44	105.33	55.33	28.75	32.54	30.82	18.52	34.64	27.6	36.37	28.4
26	1.994	2.004	4.437	1.974	2.864	2.272	3.9	3.372	4.714	4.146	8.814	4.385	9.178	5.574	7.941	6.11	71.33	67.33	150.33	102.67	99	76.33	128.33	135.67	27.89	30.09	29.76	18.93	28.67	29.84	30.73	24.7
27	1.487	1.387	2.624	1.568	2.425	1.126	3.405	0.516	3.163	2.545	5.013	3.282	5.385	2.862	5.651	1.6	54	41	82	61.67	68.67	38.67	91	17.33	27.39	33.93	31.93	24.97	35.31	29.06	37.42	29.85
28	1.34	0.616	2.434	0.996	3.031	0.208	1.533	1.244	3.833	2.829	5.598	3.497	6.829	2.785	5.848	3.418	54.67	14	76.5	31.67	74.67	5.33	36	35.67	24.61	43.77	31.94	31.47	40.93	38.57	42.69	34.87
29	1.192	1.483	2.131	1.849	2.24	1.109	2.39	0.83	2.611	2.534	4.324	3.319	4.036	2.496	4.323	1.586	54.33	57.33	75.5	71.33	65	38.33	75.67	36.33	22.01	25.96	28.23	25.97	34.4	29.46	32.12	22.97
30	1.88	1.377	2.238	1.602	1.794	1.2	2.61	0.508	3.713	2.469	4.213	3.134	3.862	3.059	4.671	1.491	80	61.22	85.67	74.67	55.33	32.33	73	15.33	23.53	22.86	26.09	21.64	32.44	37.49	35.72	33.2
31	2.106	1.37	3.687	1.611	3.554	1.467	2.586	0.445	5.201	3.177	7.378	4.029	7.73	4.357	6.256	1.71	88.67	56.67	137.33	63.67	107	44.67	82.33	19.33	23.63	24.24	26.81	25.97	33.13	32.9	31.12	24.13
32	1.973	1.513	3.584	1.149	3.22	1.703	2.667	0.728	4.216	2.988	6.944	3.098	7.339	4.212	5.101	2.29	71.23	60.33	130	53.33	93	71.33	78	38.67	27.93	25.1	27.54	22.1	34.98	23.98	34.19	18.93
33	2.551	1.493	2.843	1.914	2.524	2.062	3.072	0.333	5.495	3.126	6.433	4.359	6.066	4.953	5.712	1.855	87.67	44.33	90	67.67	68	58	72	12	29.1	34.11	32.65	27.88	36.98	35.6	42.73	29.6
34	1.907	1.581	2.665	1.026	2.699	0.642	2.41	0.48	3.608	2.543	5.014	2.252	4.899	1.487	3.797	1.298	83.67	58.22	126.33	47.67	97	19	72.67	12.33	22.69	27.05	21.14	20.41	27.82	35.07	33.22	39.05
35	1.748	1.397	3.523	1.431	2.078	0.922	2.055	0.674	3.865	2.83	6.687	2.889	4.431	2.713	4.092	2.26	83	52.33	128.67	62.67	73	35	67.33	22.67	21.38	26.61	27.39	22.8	28.44	26.47	31	30.68
36	1.897		2.524	1.264	2.886	0.425	2.598	0.201	3.787		5.109	2.745	5.486	1.901	4.812	1.416	96		98.33	46	115	11.33	81	6	20.23		25.72	27.53	25.21	35.99	32.07	33.35
37	1.761	1.346	2.33	1.308	2.515	0.505	2.812	0.567	3.596	2.444	4.379	2.8	4.451	1.228	4.717	1.499	87.33	51	83.67	57.67	103.33	19.67	102	32.67	20.22	26.4	27.57	23.04	24.39	25.45	27.67	17.71
38	0.881	1.4	2.604	1.361	1.992	0.96	2.447	0.399	1.973	2.348	4.25	2.257	3.639	1.96	4.06	1.41	56	62	121	71.67	82	37	78.33	20	15.86	22.79	21.44	19.09	25.16	25.81	31.24	23.06
39	1.472	1.702	3.319	1.62	2.359	1.371	2.867	0.649	3.022	3.184	6.377	3.537	5.043	3.369	5.433	2.048	52.33	50.33	98.67	47.67	58.33	38	77	18	28.05	33.8	33.05	33.97	40.52	36.32	37.51	36.06
40	1.337	1.19	2.413	1.754	2.23	1.412	2.026	0.479	2.587	2.241	3.948	2.97	3.995	2.696	3.536	1.418	53.67	48.33	93.5	70.33	68.67	41.67	60.67	14	25.09	24.06	25.79	24.97	32.48	34.28	33.53	34.27
41	1.147	1.177	2.68	1.203	2.824	1.39	1.63	0.098	2.895	2.356	5.306	2.727	5.236	2.781	4.407	1.446	54.67	41	112.33	45	86.67	42.33	52.67	7.33	20.79	28.65	24.17	26.74	32.93	33.15	30.77	11.98
42	0	1.349	2.568	0.852	2.018	1.266	2.255	0		2.691	4.922	2.231	4.306	2.421	4.822	0.836		59.33	136	49.33	86.33	47.67	88	0		22.28	18.93	17.17	23.47	27.11	25.78	0
43	1.261	1.032	3.939	1.517	4.08	1.707	3.642	0.951	3.224	2.403	6.785	3.139	7.301	3.634	5.849	2.1	50.33	40	144	77	144.67	59.33	115.33	36	25.24	25.51	27.18	19.64	28.37	28.76	31.54	26.32
45		1.368	2.259	0.933	2.578	1.656	2.931	1.05		3.254	4.975	2.697	5.136	4.376	6.579	2.879		50	106.67	58.5	81	49.33	92.33	41		28.8	20.22	16.02	31.75	33.58	31.93	25.53
46	2.445	1.325	2.925	1.191	2.393	1.65	3.5	0.748	5.557	2.946	6.681	2.863	6.147	3.953	7.13	2.303	87.89	38.67	116	44.33	62	55	90.33	22.33	27.87	34.18	25.51	26.9	38.65	30.09	38.74	33.52
47	1.516	0.835	2.986	1.222	2.448	1.185	2.521	0.522	3.028	1.795	5.162	2.467	4.801	2.814	4.212	1.514	66.33	43	121.67	69.67	84.67	38	71	22	22.52	19.17	24.54	18.12	28.73	31.14	35.75	30.35
48	2.571	1.203	3.546	1.301	3.421	1.392	2.773	0.592	5.61	2.592	7.104	2.94	6.708	3.001	5.408	1.672	104.5	37.67	146.33	54.33	106	34	66.67	16.33	24.85	33.04	23.97	24.29	32.4	41.69	41.67	36.46
49	1.679	0.622	2.702	1.079	2.638	1.216	1.519	0.38	3.406	1.844	4.949	2.419	4.876	2.551	3.737	1.487	72.33	32	128	61	107.33	52.33	57	32.33	23.21	19.21	21.04	18.04	24.81	23.92	27.41	11.85
50	2.502	0.928	2.441	1.179	1.93	0.755	2.438	0.409	4.764	2.031	5.024	2.643	4.155	2.39	4.204	1.454	97.17	39.5	93	55	74.67	24.33	74.67	14.33	25.95	24.57	26.48	21.45	25.97	31.18	33.02	28.26
51	2.225	1.325	3.947	1.188	2.476	1.932	2.949	0.411	4.845	2.829	7.361	3.152	5.388	3.996	5.75	1.447	72.67	40.33	128.67	60	69	55.67	76	10.33	30.63	32.59	30.81	19.55	36.15	34.75	38.92	39.21
52	1.853	1.462	2.804	1.684	2.428	1.271	3.393	0.914	4.162	2.994	6.133	3.858	5.461	3.069	6.281	2.452	65.43	54	98	69.67	67	38.67	101.33	37.33	28.41	27.16	29.53	26.27	36.22	32.83	33.6	26.93
53	2.818		3.958	1.01	2.427	1.606	2.687	1.398	5.56		6.883	2.59	6.063	3.737	5.176	2.505	81.83		113.33	40.67	65.67	50	71	46.67	34.46		34.97	24.35	36.98	32.16	37.68	29.98
54	1.72	1.522	3.012	1.23	2.799	1.862	2.892	0.204	4.218	4.064	6.453	3.258	6.61	5.338	7.164	2.603	56.17	51	104.67	47.67	75.67	57.33	96	6.67	30.52	28.91	28.77	26.03	37.02	32.35	30.05	10.2
55	1.255	1.385	1.958	1.255	3.111	1.506	2.443	0.487	3.923	3.008	4.481	2.968	7.052	3.598	5.02	1.771	53.67	50	82.33	59.33	89.67	41	78.33	13	21.95	27.72	21.02	21.28	35.18	37.03	32.01	37.76
56	2.242	0.846	3.285	1.276	2.435	1.019	3.489	0.698	5.74	2.236	6.908	3.38	5.748	3.704	6.87	2.012	66.67	25.67	110.33	54	68.33	28	105.67	22	33.82	34.66	29.8	23.45	35.5	36.53	34.78	32.36
57	1.45	1.074	2.838	1.871	2.282	1.336	2.813	0.974	3.695	2.088	5.566	3.866	4.6	3.109	5.106	2.357	61.91	35.23	85.67	71.33	61.67	34.33	76.67	30.33	23.91	31.41	32.3	26.11	37.29	38.92	36.79	32.03
58	2.887	1.837	3.709	1.644	2.397	2.061	2.42	1.345	6.168	3.566	7.143	4.132	5.311	4.574	5.121	3.043	90.33	51	109	74.33	63.67	67.33	63.67	45	32.04	36.14	34.11	21.97	37.56	30.95	38.33	30.33
59	1.943	1.472	2.503	1.205	1.789	0.599	2.551	0.756	4.141	2.839	5.257	2.858	4.952	3.12	6.223	2.454	68.67	48.67	94.5	50	43.67	17	77.67	28.67	28.2	30.13	26.76	24.88	41.37	36.74	33.09	26.39
60	2.278	1.537	2.854	1.679	2.097	1.719	2.134	0.716	4.646	2.69	5.192	3.113	4.044	3.906	4.068	1.748	73.67	43.33	83.33	51.33	48	40	52.67	33	31.51	35.56	33.75	32.65	43.56	42.99	40.64	22.53
61	1.661	0.935	2.81	1.62	1.543	1.04	3.158	1.028	4.523	2.479	6.65	5.073	5.47	3.565	7.718	3.424	81.67	28.67	95	57.33	42.67	31.33	149	38.33	20.43	32.86	29.59	28.36	36.49	33.22	24.68	27.31
62	2.082	1.167	3.259	1.442	2.906	0.972	3.376	0.838	4.656	2.712	6.346	2.825	5.368	2.004	5.496	1.809	85.33	42.28	120.67	72	94.67	30	105.67	26.67	24.46	27.63	27.07	20.05	30.68	32.47	31.95	31.72
63	2.876	1.345	2.576	1.558	2.559	0.796	2.742	1.298	6.244	2.722	5.066	3.159	5.237	2.104	6.105	3.15	103	41	95	56	74	21.67	82	42.33	27.93	33.2	27.12	27.78	34.7	38.72	32.84	30.8
64	3.061	1.658	2.709	1.605	3.317	1.307	3.089	1.079	5.478	3.281	4.873	2.67	6.255	2.788	5.578	2.469	126.33	70	117.33	76.5	118.33	53.33	102.33	43	24.12	23.21	23.06	20.94	28.12	25.16	30.73	24.92
65	2.971	1.379	3.32	1.977	1.928	0.794	2.773	1.838	5.964	2.867	6.658	3.689	5.626	2.987	5.252	3.915	98	39	110	70	50	24.33	78	83.67	30.32	35.42	30.22	28.28	38.21	32.45	35.55	22
66	2.704	1.275	3.679	1.6	3.687	1.766	4.413	0.66	4.706	2.006	5.882	2.769	6.398	3.445	6.531	1.707	109.67	45.33	125	73.33	118.33	60.67	132	30	24.5	27.96	29.34	21.84	31.21	29	33.45	23.76
67	2.757	1.405	3.347	1.071	2.719	1.73	2.68	0.648	6.08	3.047	7.281	2.94	6.965	3.885	5.327	2.073	107.33	45.33	139.33	46.67	84.33	64.67	76.67	20	25.72	30.84	23.99	22.85	32.23	27.16	34.89	33.2
69	1.637	1.321	2.599	0.963	3.54	1.844	3.102	1.97	3.463	2.545	5.93	2.539	7	4.315	5.892	4.492	67.44	49.67	112.67	47	126.67	57	88.33	63	24.44	26.73	21.18	19.12	28.23	32.67	35.5	31.72
70	2.121	2.058	3.249	2.056	1.892	1.287	2.704	0.933	3.837	3.433	6.057	3.522	3.136	2.488	4.577	1.919	87	67	119.67	80	62	39.67	89.33	37.67	24.36	31.03	27.22	25.73	31.07	32.51	30.54	25.51
71	2.938	1.997	4.111	1.224	2.54	1.698	3.284	1.707	6.357	4.142	8.149	3.074	6.71	4.706	6.626	3.975	105.33	67	136.67	58	83.67	56.67	108.67	79	28.18	29.64	30.14	21.11	30.23	30.83	30.23	21.44
72	2.376	1.727	3.155	1.373	2.105	1.097	2.768	0.792	4.52	2.981	5.103	2.825	4.042	2.415	4.406	1.698	73.67	57	103.5	60	73.67	27.33	67.67	22.33	32.51	30.26	30.21	22.93	28.57	40.1	40.95	35.71
80	2.272	1.063	3.449	1.5	2.922	1.026	2.746	0.45	4.492	2.202	6.161	3.093	5.334	2.145	4.811	1.708	101	39.67	126.67	59	93.33	29.67	87	12.33	22.38	26.81	27.29	25.68	31.45	34.71	31.64	36.76
86	2.586	1.431	2.379	0.861	2.763	1.041	3.207	0.772	5.167	2.912	6.189	2.582	6.318	2.471	5.433	1.889	110	54	69	48	91.67	33.33	112	28.33	23.52	26.47	34.48	17.94	32.77	31.85	28.68	27.04
87	2.185	1.588	3.159	1.499	3.622	1.245	3.019	0.82	4.31	3.07	6.427	2.935	6.491	2.534	5.023	2.27	96	56.67	135	78.33	122	39	99.67	48.67	22.29	27.8	23.35	19.11	29.74	32.14	30.19	16.88
88	2.136	1.29	3.381	1.394	2.439	0.525	2.367	0.776	4.788	2.607	6.091	2.743	4.632	1.598	4.183	1.981	88.67	42.33	104	60.33	72	13	63	23.67	24.49	31.37	32.51	23	34.13	40.53	37.62	33.11
90	2.484	1.104	3.808	1.327	2.803	1.804	3.636	0.108	5.192	2.587	7.263	3.042	6.576	4.342	7.054	0.943	82.33	33	109.33	47.33	72.67	70.33	95.67	3.33	30.18	32.97	34.85	27.38	38.56	26.61	38.1	10.77
91	1.666	1.189	3.462	1.653	2.79	1.182	2.771	0.124	3.482	2.359	5.754	2.981	5.429	3.296	5.265	1.347	59.33	36.5	100.67	59	65.67	28.67	68.33	5.67	28.42	32.59	34.48	28.43	42.44	42.56	40.5	7.27
92	1.267	1.584	1.991	1.674	2.103	0.803	2.483	0.218	2.909	3.185	3.946	3.07	4.882	3.055	5.53	1.567	58.5	58	95	76	66.33	25	93.67	10.67	21.61	27.29	21.73	22.06	31.77	32.15	26.3	14.57
93	2.08	1.377	2.218	1.487	2.159	1.402	3.592	0.529	4.154	2.611	4.266	2.92	3.639	2.825	5.474	1.724	85.67	55.33	95.67	70.33	68	49.67	114	28.67	24.36	25	22.38	21.22	31.7	29.22	32.5	18.72
94	1.706	0.995	2.808	0.662	2.143	0.387	2.645	0.082	3.809	2.559	6.378	2.359	4.938	2.567	5.396	1.502	55.33	32.67	87	36	58.33	11.33	72.33	3.33	30.95	30.41	32.26	18.4	37.16	33.25	36.64	16.47
97	2.672	1.413	3.738	1.131	2.418	1.61	3.245	0.369	5.478	2.893	6.666	2.719	4.863	3.64	5.937	1.397	87.67	48.39	108	58	72.67	48.33	82.33	12	31.23	30.07	34.61	19.67	33.25	33.29	39.75	31.8
98	2.908	1.456	4.242	1.467	2.9	1.954	2.934	2.357	5.96	3.263	8.55	4.627	7.518	4.24	6.053	4.671	90	49	116.33	77.67	91	60.33	82	105.67	32.33	29.56	36.47	22.25	31.64	32.39	35.91	22.16
99	2.707	1.232	3.389	1.417	3.366	1.186	2.512	0.44	5.788	2.557	6.88	3.393	7.442	3.68	4.968	1.539	104.67	51.33	111.33	60.67	101	60	73	21.33	25.89	23.54	30.55	25.35	33.42	20	34.98	21.51
102	3.146	1.244	4.037	1.241	3.128	1.346	2.09	0.835	6.404	3.149	7.641	2.807	7.537	3.795	4.665	1.83	97.33	33	121	45.33	95	40.67	70.67	27.33	32.29	38.5	33.36	27	32.85	33.33	29.34	32.24
104	2.417	0.798	2.585	1.712	2.824	0.55	2.499	0.381	5.439	2.014	5.71	3.965	6.618	1.704	5.52	1.741	105.5	29	113	68	89	20	61	12	22.79	28.85	23.37	26.13	31.76	28.44	41.28	33.29
105	2.191	1.394	3.968	1.585	2.99	1.516	2.519	0.896	4.549	2.967	6.724	3.241	5.944	3.84	4.864	2.439	66	32.33	104.5	56.33	78	35.33	62	26	33.73	43.47	37.98	27.98	38.65	43.73	40.62	34.21
114	2.372	2.698	3.391	1.822	2.959	0.737	3.193	0.455	10.146	4.798	6.075	3.444	5.487	1.91	5.429	2.115	96	83.28	116.33	65	98.33	21	97.33	12	24.71	32.12	30.12	28.19	30.6	35.07	32.81	38.14
115	4.194	1.962	3.708	1.789	3.752	0.664	2.697	2.685	11.795	4.167	6.909	3.608	7.995	3.729	6.405	5.096	165.33	65.28	121.67	60.67	114	18.67	111	101.67	25.65	29.81	30.73	29.54	33.32	35.3	25.29	26.61
124	3.255	1.663	2.665	1.359	3.247	0.861	3.277	0.735	6.542	3.45	5.091	2.895	7.028	2.847	6.173	2.157	129.33	54.33	99.33	66	93	22.67	96	28.33	25.19	30.75	26.81	21	34.94	38.84	34.72	27.51
127	2.146		2.192	1.344	1.687	1.605	2.715	0.447	4.805		3.756	2.406	3.345	3.207	4.983	1.597	72.67		69.67	47.67	50	46.67	84.33	15	29.81		31.31	28.67	33.87	34.47	32.71	30.35
128	2.951	1.277	3.02	1.593	2.227	1.17	2.902	0.336	5.735	3.046	5.266	3.222	4.737	2.877	5.634	1.583	95	36.33	89.33	53.33	67.67	36	78.33	10.33	31.11	35.76	33.82	29.8	32.99	32.61	36.92	32.64
143	3.61	1.332	4.046	1.774	3.449	1.805	1.587	1.653	7.354	3.145	7.748	4.56	7.736	4.407	4.128	3.999	108	36.67	125.67	91	87	60.33	43	69	33.39	36.44	32.07	19.6	39.63	29.75	38.94	23.61
144	1.329	1.04	2.936	0.473	2.942	0.137	1.655	0	3.653	2.585	5.704	1.628	5.847	1.232	3.648	0.898	106.33	32	140.33	27.67	90	6	36.33	0	12.42	32.25	21.08	17.2	32.71	11.42	51.86	0
146	3.094	1.719	4.048	1.273	2.831	0.996	2.587	1.057	5.872	3.497	7.135	2.662	5.655	2.929	5.721	2.493	111.33	47.67	126	51	84.67	25	82.67	50.67	27.88	36.34	32.26	25.04	33.82	40.45	31.28	20.96
Mean	2.1628	1.40164	3.0339	1.42357	2.73649	1.29897	2.85194	0.810122	4.79218	2.90362	5.94062	3.13527	5.84149	3.2468	5.50149	2.2318	84.5749	47.8977	107.987	61.7686	84.0041	41.7959	85.2963	31.2258	26.0423	29.8881	28.2992	23.3931	33.5509	32.0692	34.3761	26.1238
