# Supplementary material for: Genetic Parameters and QTLs for Total Phenolic Content and Yield of Wheat Mapping Population of CSDH Lines under Drought Stress
Source: Int J Mol Sci. 2019 Dec 1;20(23):6064. doi: 10.3390/ijms20236064 (PMC6929150; doi:10.3390/ijms20236064)
Supplement: Supplementary file 1 [file ijms-20-06064-s001.zip › Supplementary_TableS4.xlsx]

## Sheet: Legend
TITLE	Genetic parameters and QTLs for total phenolic content and yield of wheat mapping population of CSDH lines under drought stress.
AUTHORS	Ilona Mieczysława Czyczyło-Mysza, Katarzyna Cyganek, Kinga Dziurka, Steve Quarrie, Edyta Skrzypek, Izabela Marcińska, Beata Myśków, Michał Dziurka, Marzena Warchoł, Jan Bocianowski
Corresponding author: i.czyczylo@ifr-pan.edu.pl or czyczylo-mysza@wp.pl

## Sheet: Table S4
Table S4. Gene candidates (based on a previous study by Czyczyło-Mysza et. al 2013 in Supplementary Table - TS2 and Figure S3) for phenolic content and yield components determined on the basis of co-localization with QTL markers
Chrom.	Trait	Year/treatmemt	Significant marker	Gene symbol	Gene type	Clone information	markers bin location	Gene description	Details on method of gene location	alleles
1Al	PHEN	all years and treatments	wmc278	Sxd1	Prod	BE489692	C-0.17L	Probable tocopherol cyclase (Sucrose export defective 1)	Identified on 1A, bin assumed to be homoeologous with 1B 0.47-69L from wEST (http://wheat.pw.usda.gov/cgi-bin/westsql/map_locus.cgi)	CS/SQ
1BS	PHEN	all years and treatments	tPt-5249	-	-	-	sat 0.50-1.00	-	-	CS/SQ
	PHEN	all years and treatments	mwg77	-	-	-	sat 0.31-0.50	-	-	CS/SQ
1BL	PHEN	all years and treatments	wPt-0459	-	-	-	0.69-0.85	-	-	SQ
	PHEN	all years and treatments	wPt-4532	ACCase	CF	BF473857	0.85-1.00	Acetyl-coenzyme A carboxylase P-type (plastid protein)	wEST (http://wheat.pw.usda.gov/cgi-bin/westsql/map_locus.cgi)	CS/SQ
2AL	PHEN	all years and treatments	cfd50b	-	-	-	0.85-1.00	-	-	CS/SQ
	Yield	all years and treatments	cfd50b	-	-	-	0.85-1.00	-	-	CS
	BIO	2008C, MD; 2010C; 2011SD
	GN	2008C; 2010C; 2011C; 2012C
	TGW	2008C, MD; 2010C, SD; 2011SD; 2012C
2BS	PHEN	all years and treatments	barc124c	CPN-60a	Prod	BF201235	0.84-1.00	Ribulose-1,5-bisphosphate carboxylase/oxygenase subunit binding-protein alpha subunit (CPN-60 alpha)	wEST (http://wheat.pw.usda.gov/cgi-bin/westsql/map_locus.cgi)	SQ
				ACCase	CF	BF474397	0.84-1.00	Acetyl-coenzyme A carboxylase	wEST (http://wheat.pw.usda.gov/cgi-bin/westsql/map_locus.cgi)
				Rubisco-ssu	Prod	BF292052 BE496951	0.84-1.00	Ribulose-1,5-bisphosphate carboxylase/oxygenase small subunit	Assumed homoeologue of psr109 mapped on 2AS
	PHEN	all years and treatments	m68p78.3b	J.W			0.84-1.00			SQ
	PHEN	all years and treatments	wPt-5556	Fe-NADP(H)	CF	BE499648	C-0.53S	Ferredoxin-NADP(H) oxidoreductase	wEST (http://wheat.pw.usda.gov/cgi-bin/westsql/map_locus.cgi)	CS/SQ
2BL	PHEN	all years and treatments	m86p65.2	-	-	-	0.89-1.00	-	-	CS/SQ
	PHEN	all years and treatments	wPt-4210	-	-	-	0.89-1.00	-	-	CS/SQ
2DS	PHEN	all years and treatments	gwm102	Sus2	Prod	BE496863	0.33-0.47	Sucrose synthase type 1	wEST (http://wheat.pw.usda.gov/cgi-bin/westsql/map_locus.cgi)	CS/SQ
	Yield	all years and treatments	gwm102	Sus2	Prod	BE496863	0.33-0.47	Sucrose synthase type 1	wEST (http://wheat.pw.usda.gov/cgi-bin/westsql/map_locus.cgi)	CS
	BIO	2008C, MD; 2010C, SD; 2011C; 2012 C
	GN	2008C, MD; 2010C; 2011C; 2012 C
	TGW	2008C, MD; 2010C; 2011C; 2012 C
2DL	PHEN	all years and treatments	wPt-2761 or gwm608.1	PSI-K	CF	BE495991	C-0.49	Photosystem I reaction centre subunit psaK (PSI-K)	wEST (http://wheat.pw.usda.gov/cgi-bin/westsql/map_locus.cgi)	CS/SQ
				PSII-10kDa	CF	BG313573		Photosystem II 10 kDa polypeptide	wEST (http://wheat.pw.usda.gov/cgi-bin/westsql/map_locus.cgi)
				Asc	CF	BE591328		L-ascorbate peroxidase (thylakoid lumenal 29 kDa protein)	wEST (http://wheat.pw.usda.gov/cgi-bin/westsql/map_locus.cgi)
				Ppo1	Pig	-		Polyphenol oxidase 1	Rodríguez-Suárez and Atienza (2012), about 35% down 2HchL and comparative mapping of wheat and barley
3AS	PHEN	all years and treatments	cfa2163a	Sps	Prod		0.45-1.00	Sucrose-phosphate synthase	wEST (http://wheat.pw.usda.gov/cgi-bin/westsql/map_locus.cgi)	CS/SQ
	Yield	all years and treatments	cfa2163a	Sps	Prod	-	0.45-1.00	Sucrose-phosphate synthase	wEST (http://wheat.pw.usda.gov/cgi-bin/westsql/map_locus.cgi)	CS
	BIO	2010C; 2011C; 2012C
	GN	2008C, MD; 2010C; 2011C; 2012C
	TGW	2008C, MD; 2010C; 2011C; 2012C
3AL	PHEN	all years and treatments	tPt-1143	e-Lcy	Pig	-	C-0.42	Lycopene epsilon cyclase	Near 3HchL centromere (Rodríguez-Suárez and Atienza, 2012) and comparative mapping of barley with wheat	CS/SQ
3BL	PHEN	all years and treatments	wPt-0367	Rubisco-ssu	Prod	BE494450	0.63-1.00	Ribulose-1,5-bisphosphate carboxylase/oxygenase small subunit	wEST (http://wheat.pw.usda.gov/cgi-bin/westsql/map_locus.cgi)	CS/SQ
				Sps	Prod	BG263365	0.63-1.00	Sucrose-phosphate synthase	wEST (http://wheat.pw.usda.gov/cgi-bin/westsql/map_locus.cgi)
3D	PHEN	all years and treatments	wPt-731357	-	-	-	3D-1/2	-	-	SQ1
4AL	PHEN	all years and treatments	wg232.7	Prk	Prod	psr115	0.66-0.80	Phosphoribulosekinase	Mapped as codominant RFLP (psr115) polymorphism between CS and SQ1	CS/SQ
				ACCase	CF	BF473856	0.66-0.80	Acetyl-coenzyme A carboxylase P-type (plastid protein)	wEST (http://wheat.pw.usda.gov/cgi-bin/westsql/map_locus.cgi)
4AS	PHEN	all years and treatments	m77p64.6a	Pbd	Pig	BE490825	C-0.63	Porphobilinogen deaminase	wEST (http://wheat.pw.usda.gov/cgi-bin/westsql/map_locus.cgi)	CS
				Sus	Prod	BG263213	0.20-0.63	Sucrose synthase	wEST (http://wheat.pw.usda.gov/cgi-bin/westsql/map_locus.cgi)
				Sut1	Prod	-	0.63-0.71	Sucrose transporter 1	Comparative mapping with psr59, psr104 in rye (Börner and Korzun, 1998; Korzun et al., 2001), Erayman et al. (2004) and GrainGenes (http://wheat.pw.usda.gov/GG2/index.shtml)
				O-ec 25.6kDa	CF	BE426317	0.63-0.76	Oxygen-evolving complex 25.6 kD protein	wEST (http://wheat.pw.usda.gov/cgi-bin/westsql/map_locus.cgi)
				Pds	Pig	BE591172	0.63-0.76	Phytoene desaturase (dehydrogenase)	Rodríguez-Suárez and Atienza (2012) and wEST (http://wheat.pw.usda.gov/cgi-bin/westsql/map_locus.cgi)
4DL	PHEN	all years and treatments	wmc473	Pbd	Pig	BE490825	C-0.31	Porphobilinogen deaminase	wEST (http://wheat.pw.usda.gov/cgi-bin/westsql/map_locus.cgi)	CS/SQ
