# Supplementary material for: Genetic Parameters and QTLs for Total Phenolic Content and Yield of Wheat Mapping Population of CSDH Lines under Drought Stress
Source: Int J Mol Sci. 2019 Dec 1;20(23):6064. doi: 10.3390/ijms20236064 (PMC6929150; doi:10.3390/ijms20236064)
Supplement: Supplementary file 1 [file ijms-20-06064-s001.zip › Supplementary_TableS5A and 5B.xlsx]

## Sheet: Legend
TITLE	Genetic parameters and QTLs for total phenolic content and yield of wheat mapping population of CSDH lines under drought stress.
AUTHORS	Ilona Mieczysława Czyczyło-Mysza, Katarzyna Cyganek, Kinga Dziurka, Steve Quarrie, Edyta Skrzypek, Izabela Marcińska, Beata Myśków, Michał Dziurka, Marzena Warchoł, Jan Bocianowski
Corresponding author: i.czyczylo@ifr-pan.edu.pl or czyczylo-mysza@wp.pl

## Sheet: TABLE S5A_SMA
Table S5A. QTLs using SMA for total phenolic content (TPC).
1	Marker	TPC8C		TPC8MD		TPC10C		TPC10SD		TPC11C		TPPC11SD		TPC12C		TPC12SD
1A	dupw004b	0.179		0.045		0.073		-0.03		0.15		-0.16		0.131		0.102
1A	wPt-6709	0.186		0.109		0.136		0.052		0.23		-0.141		0.165		0.175
1A	cfa2153	0.186		0.109		0.136		0.052		0.23		-0.141		0.165		0.175
1A	m77p64.2	0.186		0.109		0.136		0.052		0.23		-0.141		0.165		0.175
1A	wPt-668160	0.186		0.109		0.136		0.052		0.23		-0.141		0.165		0.175
1A	wPt-6882	0.572		0.094		-0.168		-0.082		0.228		-0.127		0.13		-0.075
1A	m51p65.5	0.449		0.061		-0.231		-0.066		0.156		-0.139		0.085		0.008
1A	psp3151	0.47		0.091		-0.256		-0.128		0.147		-0.122		0.005		-0.043
1A	wPt-5776	0.495		0.158		-0.262		-0.034		0.215		-0.051		0.046		-0.04
1A	wPt-3904	0.335		0.131		-0.317		-0.134		0.154		-0.062		0.061		-0.057
1A	wPt-731617	0.018		0.15		-0.307		-0.102		0.181		0.04		0.053		-0.112
1A	barc148	-0.024		0.158		-0.277		-0.164		0.136		0.031		-0.029		-0.085
1A	wPt-666822	0.147		0.274		-0.297		-0.235		0.031		0.038		-0.104		-0.079
1A	wPt-7074	0.132		0.28		-0.344		-0.247		-0.045		0.003		-0.139		-0.103
1A	wmc278	0.113		0.322	*	-0.338		-0.231		-0.077		-0.033		-0.151		-0.096
1A	wmc333	0.113		0.322	*	-0.338		-0.231		-0.077		-0.033		-0.151		-0.096
1A	wPt-9429	0.113		0.322	*	-0.338		-0.231		-0.077		-0.033		-0.151		-0.096
1A	psp3003.1	0.154		0.235		-0.305		-0.171		0.044		-0.074		-0.115		-0.025
1A	psr1327	0.096		0.247		-0.188		-0.102		0.103		-0.06		-0.07		0.081
1A	wPt-7030	0.108		0.251		-0.19		-0.097		0.147		-0.06		-0.049		0.024
1A	wPt-665250	0.15		0.258		-0.133		-0.022		0.2		-0.029		-0.001		0.096
1A	psr2019.1	0.12		0.195		-0.15		0.015		0.213		-0.008		0.043		0.057
1A	psr325.1_1AL	0.331		0.097		0.065		0.036		0.311		0.059		0.156		0.182
1A	GluA	0.278		0.071		0.072		0.016		0.293		0.059		0.154		0.157
1A	wPt-664666	0.361		0.04		0.167		0.063		0.357	*	0.054		0.197		0.165
1A	wPt-733091	0.381		0.014		0.242		0.118		0.105		0		0.179		0.284
1A	wPt-665693	0.316		-0.028		0.24		0.142		0.096		0.01		0.163		0.313
1A	wPt-7430	0.316		-0.028		0.24		0.142		0.096		0.01		0.163		0.313
1A	wPt-8838	0.337		-0.056		0.18		0.277		0.055		-0.022		0.11		0.275
1A	m92p78.4	0.29		-0.065		0.338		0.309	*	0.084		-0.03		0.11		0.3
1A	psr967.1_1AL	0.292		-0.024		0.284		0.268		0.006		0.062		0.146		0.225
1A	wPt-669499	0.292		-0.024		0.284		0.268		0.006		0.062		0.146		0.225
1A	wPt-5660	0.232		-0.02		0.229		0.276		-0.025		0.077		0.159		0.171
1A	gwm99_1A	0.248		-0.007		0.231		0.238		-0.002		0.072		0.144		0.199
1A	wmc59	0.2		-0.012		0.202		0.204		-0.029		0.036		0.123		0.192
1A	m21p76.5	0.362		-0.08		0.306		0.177		0.043		0.124		0.185		0.273
1A	wPt-5577	0.342		-0.174		0.289		0.14		0.005		0.084		0.179		0.247
1A	wPt-8245	0.275		-0.164		0.234		0.129		-0.027		0.014		0.136		0.206
1A	wPt-2976	0.327		-0.171		0.22		0.081		-0.126		0.014		0.087		0.177
1A	m69p78.4	0.526		-0.225		0.348		0.074		-0.107		0.037		0.028		0.289
2	Glia	0.229		-0.218		0.298		0.057		0.178		-0.048		-0.06		0.054
1B	wPt-2751	0.067		-0.288		0.237		0.006		0.1		-0.141		-0.163		-0.072
1B	tPt-0325	0.014		-0.29		0.281		0.055		0.092		-0.095		-0.131		-0.03
1B	wPt-0308	-0.016		-0.332	*	0.316		0.059		0.075		-0.021		-0.081		0.012
1B	tPt-5249	-0.045		-0.354	*	0.299		0.021		0.016		-0.024		-0.11		-0.007
1B	wPt-2575	-0.064		-0.335	*	0.311		0.054		0.028		0.002		-0.078		0.01
1B	barc152	-0.091		-0.353	*	0.138		-0.016		0.048		-0.059		-0.111		-0.049
1B	wPt-4366	-0.17		-0.358	*	0.065		-0.039		-0.062		-0.116		-0.136		-0.065
1B	wPt-7460	0.03		-0.352	*	0.112		-0.029		-0.03		-0.08		-0.076		-0.005
1B	wPt-0974	0.076		-0.323	*	0.131		0.033		0.037		-0.034		-0.041		0.031
1B	m85p65.5	0.115		-0.305		0.126		0.036		0.057		-0.019		-0.044		0.074
1B	mwg77_1BS	0.099		-0.333	*	0.082		0.026		0.063		-0.016		-0.021		-0.003
1B	m87p78.8	0.114		-0.325	*	0.09		0.045		0.092		-0.015		-0.006		0.006
1B	wmc406	0.127		-0.31		0.096		0.063		0.12		-0.013		0.009		0.015
1B	wPt-8682	0.113		-0.315	*	0.047		0.042		0.114		-0.06		-0.029		-0.115
1B	wPt-6078	0.227		-0.133		0.042		-0.007		0.17		-0.015		0.038		-0.064
1B	wPt-9787	0.158		-0.111		0		-0.069		0.146		-0.028		0.035		-0.058
1B	wPt-9973	0.088		-0.119		-0.03		-0.114		0.1		-0.115		0.03		-0.037
1B	wPt-3852	0.014		-0.044		-0.009		-0.131		0.079		-0.09		0.008		-0.059
1B	wPt-1613	0.057		-0.035		0.001		-0.152		0.083		-0.076		-0.02		-0.055
1B	m43p78.7	0.084		-0.065		-0.004		-0.155		0.086		-0.118		-0.027		-0.049
1B	csu109	0.15		-0.011		0.007		-0.047		0.144		-0.103		0.044		0.016
1B	wPt-6425	0.212		0.016		0.152		0.116		0.259		0.048		0.069		0.072
1B	gwm11	0.281		0.053		0.146		0.2		0.275		0.063		0.1		0.055
1B	cfd65b	0.281		0.053		0.146		0.2		0.275		0.063		0.1		0.055
1B	wPt-2389	0.013		0.087		0.149		0.133		0.265		0.062		0.176		-0.064
1B	wPt-3451	-0.146		0.084		0.178		0.113		0.266		0.079		0.182		-0.041
1B	psr2019.2_1BL	-0.012		0.08		0.225		0.162		0.234		0.122		0.152		0.178
1B	wPt-3566	-0.108		-0.018		0.183		0.118		0.159		0.055		0.107		0.136
1B	psr325.2	-0.336		0.033		0.161		0.083		0.039		0.094		0.07		0.048
1B	wPt-8280	-0.289		0.039		0.182		0.15		0.084		0.07		0.13		0.069
1B	GluB	-0.185		0.072		0.234		0.177		0.13		0.116		0.17		0.084
1B	psr648_1B	-0.185		0.072		0.234		0.177		0.13		0.116		0.17		0.084
1B	psr162	-0.177		0.123		0.117		0.12		0.031		0.009		0.1		0.076
1B	m17p65.1	-0.205		0.111		0.047		0.055		-0.061		-0.048		0.098		0.083
1B	wPt-9032	-0.049		-0.016		-0.181		-0.094		-0.24		-0.074		-0.012		-0.051
1B	wPt-1403	-0.017		-0.038		-0.269		-0.175		-0.258		-0.127		-0.072		-0.101
1B	m72p78.4	-0.017		-0.038		-0.269		-0.175		-0.258		-0.127		-0.072		-0.101
1B	wPt-0459	-0.048		-0.07		-0.295		-0.27		-0.196		-0.116		-0.048		-0.121
1B	wPt-743295	-0.048		-0.07		-0.295		-0.27		-0.196		-0.116		-0.048		-0.121
1B	barc188	-0.131		-0.12		-0.291		-0.315	*	-0.232		-0.126		-0.065		-0.132
1B	m92p78.2	-0.078		-0.136		-0.215		-0.258		-0.166		-0.002		0.015		-0.12
1B	wPt-4532	-0.128		-0.109		-0.118		-0.047		-0.087		-0.041		0.086		0.022
1B	wPt-0944	-0.128		-0.109		-0.118		-0.047		-0.087		-0.041		0.086		0.022
1B	m67p77.5_1B	-0.233		-0.018		0.044		0.028		-0.124		-0.016		0.106		0.033
1B	m51p65.3_1B	-0.232		0.064		0.105		0.04		-0.103		0.036		0.087		0.045
1B	wPt-9028	-0.197		0.081		0.027		0.139		-0.252		-0.081		0.026		0.03
1B	wPt-667092	-0.197		0.081		0.027		0.139		-0.252		-0.081		0.026		0.03
3	wPt-730758	0.325		-0.124		-0.059		-0.176		-0.267		-0.213		-0.098		0.082
1D	wmc432	0.118		-0.177		-0.086		-0.115		-0.266		0		-0.011		-0.168
1D	wPt-3738	0.033		-0.251		0.015		-0.057		-0.178		0.013		-0.043		-0.009
1D	m60p64.7_1D	0.02		-0.172		-0.028		-0.025		-0.204		0.1		0.016		-0.041
1D	wPt-731994	0.088		-0.135		-0.027		0.016		-0.16		0.115		0.031		-0.003
1D	wPt-7946	0.14		-0.081		-0.046		0.029		-0.135		0.077		-0.018		-0.095
1D	wPt-4942	0.204		-0.067		0.024		0.104		-0.079		0.1		-0.001		-0.066
1D	wPt-9664	0.226		0.006		0		0.061		-0.14		0.123		-0.038		-0.105
1D	m39p78.7_1D	0.142		-0.044		0.004		0.016		-0.176		0.113		-0.055		-0.116
1D	wPt-671990	0.137		-0.05		0.003		0.034		-0.19		0.116		-0.048		-0.133
1D	wPt-2206	0.129		-0.055		0.002		0.052		-0.201		0.117		-0.041		-0.148
1D	wPt-732102	0.02		-0.111		-0.01		0.072		-0.232		0.06		-0.091		-0.21
1D	wPt-6461	0.129		-0.061		0.036		0.131		-0.128		0.101		-0.038		-0.19
1D	m83p65.3	0.469		0.022		0.025		0.194		-0.019		0.169		0.05		-0.315
1D	wPt-5503	0.558		0.016		0.032		0.235		0.074		0.182		0.077		-0.227
1D	wPt-4671	0.469		-0.117		0.087		0.22		0.05		0.16		0.053		-0.196
1D	cfd65a	0.404		-0.002		0.161		0.158		0.016		0.207		0.022		-0.191
1D	wmc429	0.304		-0.014		0.15		0.131		-0.026		0.188		0.015		-0.269
1D	wPt-6316	0.126		-0.101		0.077		0.028		-0.115		0.136		-0.055		-0.3
1D	wmc179.1	0		-0.245		0.133		0.042		0.034		0.051		-0.037		-0.252
1D	gwm642_1D	0.114		-0.192		0.166		-0.008		0.058		0.017		-0.047		-0.275
1D	wPt-3743	0.116		-0.201		0.15		-0.026		0.03		-0.021		-0.059		-0.294
1D	GluD_1DL	0.116		-0.201		0.15		-0.026		0.03		-0.021		-0.059		-0.294
1D	wPt-732602	0.115		-0.19		0.158		-0.006		0.029		-0.023		-0.039		-0.277
1D	cfd27	0.001		-0.275		-0.082		-0.001		0.114		0.027		-0.046		-0.255
1D	wPt-734057	0.007		-0.328	*	-0.144		-0.088		0.062		-0.03		-0.086		-0.321
1D	wPt-734081	0.041		-0.366	*	-0.128		-0.074		0.103		-0.11		-0.128		-0.293
1D	m68p78.3	0.225		-0.199		0.025		-0.038		0.225		-0.069		-0.084		-0.184
1D	wPt-6059	0.225		-0.199		0.025		-0.038		0.225		-0.069		-0.084		-0.184
1D	wPt-732556	0.137		-0.249		0.027		-0.083		0.188		-0.079		-0.101		-0.198
1D	wPt-729826	-0.243		-0.148		-0.147		-0.221		0.081		0.042		-0.155		-0.136
1D	wPt-664888	-0.053		-0.048		-0.126		-0.319	*	0.006		0.07		-0.285	*	-0.08
1D	wPt-667395	0.025		-0.034		-0.215		-0.306	*	-0.09		-0.052		-0.34	*	-0.07
1D	wPt-7421	-0.033		-0.038		-0.17		-0.258		-0.099		-0.007		-0.31	*	-0.03
1D	wPt-1685	0.015		-0.028		-0.099		-0.231		-0.054		0.011		-0.286	*	-0.003
1D	m65p64.3	0.069		-0.037		-0.082		-0.189		0		0.019		-0.28	*	0.147
1D	m59p78.0	0.209		-0.118		-0.253		-0.182		-0.029		-0.026		-0.315	*	0.085
4	wPt-3611	-0.447		-0.15		0.017		0.059		0.089		0.084		-0.086		0.072
2A	wPt-3744	-0.458		-0.188		0.012		0.048		0.116		0.086		-0.114		0.075
2A	wPt-8328	-0.415		-0.152		-0.014		0.013		0.138		0.07		-0.125		0.062
2A	barc124b	-0.461		-0.169		-0.07		-0.008		0.12		0.076		-0.098		-0.017
2A	gwm210.2	-0.461		-0.169		-0.07		-0.008		0.12		0.076		-0.098		-0.017
2A	wPt-4197	-0.552		-0.196		-0.105		-0.048		0.056		0.04		-0.121		-0.058
2A	m87p78.3	-0.698	*	-0.286		-0.135		-0.115		-0.042		0.02		-0.139		-0.184
2A	m92p78.10	-0.165		-0.445	**	-0.268		0.02		-0.145		-0.183		-0.21		-0.019
2A	psr332	0.031		-0.391	*	-0.134		0.038		-0.016		-0.131		-0.092		0.042
2A	wmc177	-0.063		-0.363	*	-0.12		0.089		-0.028		-0.172		-0.014		0.146
2A	m43p78.9	0.132		-0.215		-0.172		0.047		-0.01		-0.191		-0.019		0.1
2A	wPt-6711	0.132		-0.215		-0.172		0.047		-0.01		-0.191		-0.019		0.1
2A	wPt-5029	0.338		-0.144		-0.144		0.156		0.117		-0.12		0.058		0.24
2A	wPt-743211	0.244		-0.147		-0.09		0.255		0.15		-0.051		0.09		0.241
2A	m85p65.8_2A	0.244		-0.147		-0.09		0.255		0.15		-0.051		0.09		0.241
2A	m83p65.2_2A	0.335		-0.28		-0.091		0.236		0.177		-0.032		0.175		0.209
2A	wmc453a	0.543		-0.334	*	-0.038		0.184		0.338	*	-0.004		0.255		0.166
2A	wPt-9320	0.788	**	-0.278		0.02		0.281		0.455	**	0.142		0.342	*	0.157
2A	gwm122	0.953	**	-0.207		0.015		0.212		0.483	**	0.074		0.342	*	0.135
2A	gwm339	0.961	**	-0.188		0.028		0.194		0.431	*	0.039		0.335	*	0.097
2A	wmc246	1.053	***	-0.159		0.055		0.201		0.42	*	0.058		0.375	**	0.138
2A	gwm558	0.902	**	-0.128		0.069		0.226		0.371	*	0.069		0.402	**	0.146
2A	psr575.1	0.808	**	-0.135		0.054		0.183		0.327		0.029		0.336	*	0.162
2A	wPt-665330	0.729	*	0.065		0.351		0.163		0.334	*	-0.032		0.206		0.114
2A	m69p78.9	0.729	*	0.065		0.351		0.163		0.334	*	-0.032		0.206		0.114
2A	barc5	0.608	*	0.01		0.378		0.157		0.328		-0.045		0.186		0.041
2A	m60p64.6_2A	0.666	*	0.011		0.388	*	0.202		0.376	*	-0.001		0.236		0.021
2A	wPt-7024	0.224		-0.103		0.258		0.112		0.322		-0.089		0.219		-0.268
2A	gwm294	0.248		-0.128		0.234		0.09		0.215		-0.122		0.196		-0.272
2A	wmc170b	0.222		-0.135		0.205		0.116		0.195		-0.123		0.174		-0.309
2A	wmc181	0.275		-0.058		0.168		0.146		0.198		-0.197		0.133		-0.204
2A	GS2_463fxrt	0.033		-0.127		-0.054		-0.007		-0.091		-0.3	*	0.002		-0.451	**
2A	psp2151.3	0.037		-0.186		-0.005		-0.034		-0.074		-0.295		-0.04		-0.446	**
2A	gwm356	0.325		-0.07		0.131		0.023		-0.081		-0.316	*	0.044		-0.269
2A	m43p78.8_2A	0.309		-0.08		-0.161		0.003		-0.11		-0.342	*	0.014		-0.341	*
2A	cfd50b	0.309		-0.08		-0.161		0.003		-0.11		-0.342	*	0.014		-0.341	*
2A	wPt-6687	0.303		-0.077		-0.16		-0.022		-0.123		-0.342	*	0.004		-0.346	*
2A	wPt-4861	0.303		-0.077		-0.16		-0.022		-0.123		-0.342	*	0.004		-0.346	*
2A	wPt-9793	0.309		-0.08		-0.161		0.003		-0.11		-0.342	*	0.014		-0.341	*
2A	m71p78.7	0.309		-0.08		-0.161		0.003		-0.11		-0.342	*	0.014		-0.341	*
2A	gwm311.2	0.33		-0.056		-0.146		0.005		-0.095		-0.339	*	0.014		-0.319
2A	m87p78.6	0.351		-0.023		-0.121		0.007		-0.072		-0.329	*	0.013		-0.282
5	gwm210.1	-0.422		0.033		-0.077		-0.316	*	0.065		-0.089		-0.172		-0.134
2B	barc124c	-0.59	*	-0.059		-0.189		-0.413	**	-0.041		-0.178		-0.225		-0.264
2B	wPt-0100	-0.59	*	-0.059		-0.189		-0.413	**	-0.041		-0.178		-0.225		-0.264
2B	wPt-8058	-0.428		-0.049		-0.084		-0.407	**	-0.019		-0.114		-0.227		-0.152
2B	wPt-4613	-0.156		0.003		-0.066		-0.389	**	0.012		-0.118		-0.25		-0.115
2B	m59p78.1_2B	-0.075		-0.088		-0.094		-0.419	**	-0.114		-0.113		-0.277	*	-0.132
2B	m68p78.3b_2B	-0.04		-0.055		-0.071		-0.43	**	-0.122		-0.107		-0.259		-0.123
2B	wPt-9859	-0.04		-0.055		-0.071		-0.43	**	-0.122		-0.107		-0.259		-0.123
2B	wPt-3949	0.003		-0.049		-0.096		-0.448	**	-0.146		-0.11		-0.22		-0.185
2B	wmc243a	-0.092		-0.042		-0.164		-0.354	*	-0.149		-0.266		-0.247		-0.188
2B	tPt-4627	-0.146		-0.067		-0.123		-0.394	**	-0.159		-0.262		-0.249		-0.228
2B	wmc25b	-0.081		0.015		-0.157		-0.318	*	-0.142		-0.286		-0.165		-0.251
2B	wmc257	-0.09		0.004		-0.173		-0.301	*	-0.129		-0.299	*	-0.133		-0.254
2B	wPt-7619	0.024		0.023		-0.253		-0.25		-0.07		-0.019		-0.024		-0.25
2B	m86p65.1_2B	0.024		0.023		-0.253		-0.25		-0.07		-0.019		-0.024		-0.25
2B	wPt-8072	0.024		0.023		-0.253		-0.25		-0.07		-0.019		-0.024		-0.25
2B	gwm429	-0.121		0.048		-0.066		-0.077		-0.192		0.068		-0.032		-0.31
2B	wPt-5556	-0.148		0.041		-0.095		-0.051		-0.212		0.067		-0.056		-0.348	*
2B	wPt-666389	-0.197		0.055		-0.173		-0.098		-0.278		-0.038		-0.122		-0.358	*
2B	gwm148	-0.118		0.03		-0.11		-0.098		-0.287		-0.109		-0.142		-0.328	*
2B	m71p78.1	-0.063		0.081		-0.046		-0.063		-0.226		-0.093		-0.138		-0.302
2B	barc7	-0.084		0.051		-0.005		-0.081		-0.152		-0.004		-0.068		-0.346	*
2B	psr593	-0.084		0.051		-0.005		-0.081		-0.152		-0.004		-0.068		-0.346	*
2B	m87p78.5	-0.003		0.036		0.067		-0.13		-0.086		-0.024		-0.019		-0.238
2B	wmc474	0.049		0.014		0.111		-0.103		-0.073		-0.043		-0.021		-0.213
2B	psr154	0.049		0.014		0.111		-0.103		-0.073		-0.043		-0.021		-0.213
2B	psr146	0.098		0.022		0.138		-0.08		-0.06		-0.033		0.015		-0.206
2B	wPt-0335	0.264		-0.058		0.145		-0.16		-0.109		0.067		-0.132		-0.098
2B	wmc477	0.264		-0.058		0.145		-0.16		-0.109		0.067		-0.132		-0.098
2B	gwm55	0.266		0.016		0.131		-0.167		-0.14		0.049		-0.138		-0.114
2B	barc128a	0.195		-0.036		0.214		-0.191		-0.112		-0.019		-0.196		-0.161
2B	barc101a	-0.126		-0.103		0.218		-0.115		-0.228		-0.025		-0.216		-0.084
2B	psr1870	-0.014		-0.082		0.293		-0.141		-0.209		-0.011		-0.211		-0.11
2B	psr331.2	-0.098		-0.084		0.095		-0.213		-0.224		-0.041		-0.254		-0.16
2B	wPt-0189	-0.098		-0.084		0.095		-0.213		-0.224		-0.041		-0.254		-0.16
2B	wPt-0489	-0.024		-0.166		0.072		-0.255		-0.258		-0.03		-0.288	*	-0.186
2B	wPt-7305	-0.133		-0.202		0		-0.335	*	-0.331		-0.129		-0.319	*	-0.173
2B	wmc360	-0.162		-0.187		0		-0.294		-0.333		-0.169		-0.342	*	-0.214
2B	m86p65.2_2B	-0.16		-0.165		0.215		-0.214		-0.366	*	-0.164		-0.313	*	-0.179
2B	wPt-0694	-0.16		-0.165		0.215		-0.214		-0.366	*	-0.164		-0.313	*	-0.179
2B	wPt-667945	-0.146		-0.156		0.275		-0.066		-0.28		-0.237		-0.192		-0.039
2B	wPt-4210	-0.161		-0.189		0.305		-0.012		-0.211		-0.327	*	-0.201		-0.031
2B	m71p77.10	-0.161		-0.189		0.305		-0.012		-0.211		-0.327	*	-0.201		-0.031
2B	m65p64.5	-0.051		-0.188		0.345		0.002		-0.099		-0.318	*	-0.153		0.092
2B	wPt-1394	-0.051		-0.188		0.345		0.002		-0.099		-0.318	*	-0.153		0.092
2B	wPt-2397	-0.137		-0.211		0.349		0.059		-0.14		-0.263		-0.112		0.077
2B	m77p64.11_2B	-0.361		-0.207		0.137		-0.058		-0.239		-0.321	*	-0.195		-0.105
2B	wPt-3632	-0.452		-0.249		0.104		0.007		-0.253		-0.284		-0.18		-0.082
2B	wPt-6643	-0.278		-0.241		0.044		-0.034		-0.297		-0.288		-0.202		-0.147
2B	m67p77.7	-0.274		-0.262		0.015		-0.047		-0.313		-0.248		-0.202		-0.142
2B	wPt-0049	-0.274		-0.262		0.015		-0.047		-0.313		-0.248		-0.202		-0.142
2B	gwm111.2	-0.212		-0.218		-0.045		-0.155		-0.484	**	-0.228		-0.174		-0.055
6	barc124a	0.107		0.029		0.043		0.002		0.084		0.07		0.15		-0.054
2D	wPt-666395	-0.04		0.016		-0.035		-0.016		0.025		-0.072		0.085		-0.12
2D	wPt-1006	0.024		0.024		-0.053		0.015		0.061		-0.056		0.116		-0.105
2D	cfd51a	0.059		0.078		0.046		0.015		0.116		-0.04		0.044		-0.013
2D	wmc111	0.167		0.106		0.177		0.039		0.294		0.001		0.044		-0.003
2D	wmc25a	0.213		0.114		0.138		-0.004		0.253		0.017		0.036		-0.05
2D	gwm261	0.196		0.057		0.19		-0.025		0.276		0.028		-0.008		-0.04
2D	wPt-742806	0.196		0.057		0.19		-0.025		0.276		0.028		-0.008		-0.04
2D	wmc112	0.501		0.055		0.271		0		0.276		0.03		-0.069		-0.061
2D	cfd53	0.501		0.055		0.271		0		0.276		0.03		-0.069		-0.061
2D	wPt-731961	0.545		0.098		0.223		-0.041		0.199		-0.055		-0.095		-0.029
2D	wmc453d	0.077		-0.26		-0.138		-0.021		-0.167		-0.126		-0.01		-0.162
2D	wPt-797974	0.201		-0.208		-0.14		-0.093		-0.219		-0.114		-0.028		-0.185
2D	wPt-0330	0.162		-0.203		-0.164		-0.113		-0.227		-0.114		-0.046		-0.207
2D	wPt-797071	0.141		-0.198		-0.173		-0.121		-0.227		-0.112		-0.054		-0.215
2D	gwm102	0.112		-0.126		-0.103		-0.002		-0.097		-0.007		0.011		-0.148
2D	m72p78.4a_2D	0.063		-0.144		-0.053		0.021		-0.053		-0.024		0.011		-0.094
2D	wPt-665644	-0.071		-0.136		-0.095		-0.034		-0.055		-0.038		0.011		-0.101
2D	cfd11	-0.071		-0.136		-0.095		-0.034		-0.055		-0.038		0.011		-0.101
2D	wmc18	0.066		-0.102		0.056		0.043		-0.079		0.022		0.06		-0.034
2D	gwm30.1	0.176		-0.054		0.094		0.131		-0.094		-0.058		0.102		0.018
2D	wPt-2761	0.138		-0.07		0.099		0.162		-0.004		-0.067		0.06		-0.017
2D	wPt-734322	0.138		-0.07		0.099		0.162		-0.004		-0.067		0.06		-0.017
2D	gwm539	-0.029		0.109		0.065		0.265		-0.054		-0.023		0.116		0.177
2D	wPt-7466	-0.053		0.167		0.113		0.357	*	-0.025		0.101		0.223		0.195
2D	wPt-732882	0.028		0.147		0.079		0.438	**	-0.065		0.107		0.224		0.171
2D	cfd73	0.063		0.163		0.07		0.442	**	-0.045		0.121		0.218		0.212
2D	gwm608.1	-0.027		0.082		0.038		0.419	**	-0.094		0.086		0.153		0.22
2D	wPt-6752	-0.021		0.079		0.037		0.447	**	-0.082		0.086		0.164		0.225
2D	wPt-731130	-0.139		0.029		-0.097		0.294		-0.268		-0.016		0.139		0.137
2D	m51p65.0_2D	-0.083		-0.021		-0.174		0.196		-0.393	*	-0.064		0.07		0.149
2D	wPt-9749	-0.083		-0.021		-0.174		0.196		-0.393	*	-0.064		0.07		0.149
2D	cfd50a	0.063		-0.057		-0.004		0.158		-0.171		0.034		-0.002		0.016
2D	gwm349	0.177		-0.081		-0.067		0.1		-0.06		0.135		0.019		-0.051
7	wPt-3094	-0.438		-0.281		0.174		0.152		0.064		-0.041		-0.166		0.106
3A	m60p64.5	-0.268		-0.478	**	0.09		-0.16		-0.088		-0.216		-0.243		-0.08
3A	psr345.2	-0.303		-0.433	**	0		-0.143		-0.14		-0.248		-0.255		-0.134
3A	wPt-1464	-0.282		-0.429	**	-0.01		-0.142		-0.102		-0.245		-0.234		-0.199
3A	barc12	-0.345		-0.47	**	-0.011		-0.117		-0.11		-0.235		-0.249		-0.167
3A	wmc11a	-0.142		-0.404	*	0.017		-0.095		-0.038		-0.138		-0.133		-0.125
3A	wPt-0951	-0.142		-0.404	*	0.017		-0.095		-0.038		-0.138		-0.133		-0.125
3A	wmc532	-0.252		-0.317	*	0.014		-0.054		0.011		-0.101		-0.059		-0.013
3A	wPt-2478	-0.223		-0.254		0.16		-0.05		0.028		0.032		-0.11		0.126
3A	wPt-0836	-0.264		-0.216		0.142		-0.067		-0.019		0.115		-0.074		0.094
3A	Stb6	-0.219		-0.183		0.126		-0.028		-0.043		0.114		-0.051		0.062
3A	cfa2163a	-0.1		-0.136		0.144		-0.075		0.061		0.09		-0.152		0.531	**
3A	gwm2	-0.1		-0.136		0.144		-0.075		0.061		0.09		-0.152		0.531	**
3A	cfa2234	-0.109		-0.016		0.087		-0.046		-0.072		0.131		-0.083		0.447	**
3A	tPt-1143	-0.094		-0.008		0.091		-0.071		-0.059		0.129		-0.095		0.47	**
3A	rPt-9057	-0.084		-0.004		0.092		-0.084		-0.051		0.126		-0.1		0.477	**
3A	cfa2262	0.099		-0.014		0.026		-0.012		-0.069		0.261		0.069		0.47	**
3A	tPt-2603	-0.061		-0.122		-0.038		-0.016		-0.088		0.167		0.029		0.398	*
3A	wPt-734079	-0.128		-0.127		-0.076		-0.051		-0.104		0.163		0.002		0.363	*
3A	wPt-3133	-0.239		-0.02		-0.155		0.04		-0.177		0.129		0.037		0.337	*
3A	cfa2193	-0.176		-0.032		-0.207		-0.046		-0.068		0.055		0.036		0.318
3A	m69p78.3	0.176		0.025		0.129		0.091		-0.002		0.025		-0.054		0.261
3A	gwm480	0.155		0.041		0.071		0.107		-0.012		-0.011		-0.077		0.256
3A	wmc388a	0.12		0.079		0.056		0.093		-0.053		0.069		-0.036		0.228
3A	tPt-0202	0.12		0.079		0.056		0.093		-0.053		0.069		-0.036		0.228
3A	wPt-4398	-0.032		0.006		-0.126		-0.095		-0.259		0.006		-0.076		-0.049
3A	psr1203.1	-0.173		-0.081		-0.107		-0.158		-0.155		0.046		-0.079		-0.016
3A	wPt-9160	-0.173		-0.081		-0.107		-0.158		-0.155		0.046		-0.079		-0.016
3A	wPt-8741	-0.265		-0.088		-0.121		-0.201		-0.198		0.003		-0.146		0.001
3A	wPt-8203	-0.114		-0.085		-0.151		-0.179		-0.198		-0.013		-0.15		-0.018
3A	wPt-2813	-0.052		-0.088		-0.049		-0.134		-0.038		0.046		-0.078		0.044
3A	wPt-733571	0.103		-0.094		0.021		-0.133		-0.012		0.075		-0.032		0.137
8	wPt-7341	-0.552		-0.148		-0.083		-0.133		-0.101		-0.324		-0.311	*	-0.267
3B	m92p78.3	-0.596	*	0.088		-0.229		-0.183		-0.112		-0.219		-0.247		-0.152
3B	m21p76.3	-0.351		0.151		-0.166		-0.111		0.053		-0.035		-0.103		-0.138
3B	m43p78.11	-0.351		0.151		-0.166		-0.111		0.053		-0.035		-0.103		-0.138
3B	gwm533	-0.271		0.159		-0.181		-0.072		0.095		-0.011		-0.06		-0.125
3B	wPt-3260	-0.271		0.159		-0.181		-0.072		0.095		-0.011		-0.06		-0.125
3B	wPt-0302	-0.191		0.219		-0.108		-0.09		0.126		0.001		-0.093		-0.096
3B	wPt-3536	-0.26		0.181		-0.158		-0.099		0.076		-0.031		-0.103		-0.086
3B	gwm493	-0.313		0.131		-0.2		-0.102		0.02		-0.061		-0.106		-0.07
3B	wPt-1682	-0.143		0.188		-0.133		-0.011		0.135		0.068		0.004		0.02
3B	wPt-4842	-0.094		0.193		-0.183		-0.063		0.14		0.025		-0.031		-0.024
3B	wPt-11261	-0.188		0.106		-0.261		-0.013		0.094		0.182		-0.1		-0.22
3B	m69p78.5	-0.238		0.073		-0.279		-0.08		0.019		0.133		-0.14		-0.257
3B	psr567.2	-0.203		0.028		-0.24		-0.042		0.09		0.24		-0.047		-0.323
3B	wPt-5836	-0.348		-0.019		-0.144		-0.069		-0.021		0.197		-0.02		-0.415	*
3B	blt4.1	-0.348		-0.019		-0.144		-0.069		-0.021		0.197		-0.02		-0.415	*
3B	wPt-8140	-0.074		-0.083		0.013		-0.099		0.071		0.221		-0.006		-0.368	*
3B	wPt-8356	0.013		-0.165		0.107		-0.068		0.173		0.29		0.045		-0.288
3B	wPt-3046	0.098		-0.113		0.101		-0.019		0.209		0.298		0.062		-0.274
3B	wPt-10948	0.086		-0.124		0.083		0		0.221		0.282		0.093		-0.275
3B	wPt-6239	0.063		-0.132		0.093		-0.001		0.183		0.281		0.071		-0.21
3B	wPt-0371	0.156		-0.211		-0.024		-0.198		-0.016		0.097		-0.129		-0.015
3B	rPt-8896	0.156		-0.211		-0.024		-0.198		-0.016		0.097		-0.129		-0.015
3B	wmc231	0.156		-0.149		0.022		-0.112		0.026		0.156		-0.11		0.048
3B	barc68	0.236		-0.061		0.046		-0.069		0.045		0.149		-0.102		0.089
3B	wPt-4209	0.3		-0.062		0.027		-0.071		0.06		0.178		-0.06		0.136
3B	wPt-1225	0.308		-0.084		0.067		-0.076		0.088		0.203		-0.053		0.165
3B	gwm285	0.121		0.036		0.118		-0.013		0.16		0.108		-0.04		0.089
3B	wPt-4048	-0.103		-0.066		0.075		0.09		0.111		0.186		0.016		0.167
3B	wmc1	-0.2		-0.051		0.045		0.126		0.072		0.149		0.017		0.13
3B	psp3144_3B	-0.251		-0.109		0.104		0.019		0.042		0.129		0.014		0.083
3B	wPt-7786	-0.342		-0.137		0.077		0.012		0.053		0.11		-0.026		0.041
3B	wmc418	-0.42		-0.097		-0.019		0.026		0.009		0.085		-0.044		0.065
3B	wPt-7254	-0.292		-0.031		-0.049		0.064		0.049		0.165		-0.054		0.094
3B	psp3112.1	-0.172		0.004		0.016		0.077		0.133		0.201		-0.007		0.17
3B	wPt-1171	-0.172		0.004		0.016		0.077		0.133		0.201		-0.007		0.17
3B	wPt-10546	-0.136		0.02		-0.03		0.053		0.136		0.232		0.02		0.184
3B	m67p77.3	-0.02		0.004		-0.091		0.059		0.187		0.239		0.047		0.171
3B	wPt-5358	-0.011		0.002		0.035		0.032		0.155		0.286		0.112		0.25
3B	m60p64.13_3B	-0.049		0.031		0.039		0.026		0.109		0.243		0.096		0.274
3B	m86p65.4_3B	-0.165		-0.001		-0.009		-0.102		-0.05		0.153		0.085		0.194
3B	m92p78.5	-0.165		-0.001		-0.009		-0.102		-0.05		0.153		0.085		0.194
3B	wPt-4222	-0.108		0.03		0.012		-0.042		0.016		0.2		0.12		0.231
3B	barc84	-0.244		0.021		-0.267		-0.186		-0.179		-0.02		-0.093		0.053
3B	psr1205	-0.303		0.043		-0.277		-0.091		-0.144		0.042		-0.037		0.062
3B	wmc326	-0.36		-0.009		-0.265		-0.148		-0.183		-0.003		-0.076		-0.063
3B	barc77	-0.454		0.096		-0.283		-0.156		-0.239		-0.066		-0.153		-0.168
3B	wPt-0021	-0.528		0.054		-0.53	**	-0.304	*	-0.197		-0.112		-0.191		-0.256
3B	wPt-5261	-0.546		0.062		-0.363		-0.29		-0.199		-0.194		-0.276	*	-0.198
3B	wPt-0367	-0.386		0.059		-0.319		-0.281		-0.181		-0.197		-0.247		-0.151
3B	wPt-1870	-0.295		0.088		-0.293		-0.275		-0.193		-0.179		-0.208		-0.11
3B	psr858.1	-0.311		0.075		-0.295		-0.237		-0.215		-0.173		-0.194		-0.138
3B	wPt-10758	-0.161		0.193		-0.309		-0.084		-0.187		-0.054		-0.122		-0.145
3B	wPt-7614	-0.07		0.17		-0.285		-0.059		-0.197		-0.049		-0.129		-0.114
3B	gwm340	0.124		0.144		-0.253		-0.139		-0.201		-0.033		-0.136		-0.044
3B	m17p65.2	0.062		0.112		-0.26		-0.155		-0.232		-0.032		-0.173		-0.112
9	wPt-10291	0.043		0.19		0.275		0.325		0.094		0.322		0.185		0.072
3D	wPt-666738	0.043		0.19		0.275		0.325		0.094		0.322		0.185		0.072
3D	wPt-3426a	-0.09		0.28		0.257		0.413	**	0.312		0.204		0.124		0.199
3D	wPt-740665	-0.185		0.275		0.149		0.364	*	0.229		0.22		0.113		0.15
3D	wPt-741521	-0.272		0.223		0.098		0.275		0.132		0.2		0.098		0.096
3D	wPt-671693	-0.185		0.217		0.106		0.315	*	0.226		0.208		0.125		0.184
3D	wPt-1516	-0.222		0.205		0.114		0.312	*	0.24		0.203		0.11		0.143
3D	cfd35	-0.222		0.205		0.114		0.312	*	0.24		0.203		0.11		0.143
3D	gwm161	-0.222		0.209		0.114		0.289		0.229		0.205		0.102		0.14
3D	dupw173	-0.355		0.223		-0.121		0.172		0.061		0.26		0.072		0.011
3D	wPt-4569	-0.344		0.179		-0.134		0.123		-0.052		0.218		0.068		0.056
3D	wPt-732092	-0.645	*	-0.088		-0.521	**	-0.381	*	-0.066		-0.177		-0.165		-0.331	*
3D	wPt-741507	-0.538		-0.048		-0.453	*	-0.355	*	0.004		-0.162		-0.138		-0.302
3D	wPt-731357	-0.636	*	-0.056		-0.471	*	-0.401	**	-0.04		-0.204		-0.206		-0.287
3D	wmc533	-0.548		-0.079		-0.451	*	-0.378	*	-0.051		-0.201		-0.215		-0.258
3D	gwm341	-0.477		-0.059		-0.453	*	-0.344	*	-0.02		-0.204		-0.245		-0.295
3D	gwm191b	-0.566		-0.084		-0.483	*	-0.351	*	-0.075		-0.201		-0.235		-0.285
3D	wmc375	-0.731	*	-0.18		-0.546	**	-0.413	**	-0.139		-0.233		-0.213		-0.326
3D	gwm52	-0.731	*	-0.18		-0.546	**	-0.413	**	-0.139		-0.233		-0.213		-0.326
3D	wPt-669482	-0.619	*	-0.268		0.241		-0.146		-0.08		-0.077		-0.085		-0.253
3D	gwm645	-0.581		-0.16		0.292		-0.088		-0.056		-0.099		-0.083		-0.189
3D	gwm383	-0.56		-0.161		0.351		0.029		0.078		0.046		0.04		-0.023
3D	gwm664	-0.56		-0.161		0.351		0.029		0.078		0.046		0.04		-0.023
3D	m49p78.5	-0.142		-0.025		0.364		0.155		0.239		0.056		0.159		-0.034
3D	m83p65.9	0.126		0.037		0.264		0.035		0.193		-0.068		-0.024		-0.033
3D	m43p78.13a	0.374		0.247		0.107		-0.045		-0.062		-0.222		-0.096		-0.231
3D	psr858.2	0.18		0.219		-0.043		-0.027		-0.17		-0.289		-0.162		-0.257
3D	wPt-7705	0.186		0.144		-0.015		-0.037		-0.146		-0.232		-0.107		-0.166
3D	wPt-730886	0.093		0.095		0.033		0.027		-0.182		-0.23		-0.032		-0.115
3D	wPt-6909	-0.115		0.153		0.075		0.129		-0.17		-0.228		0.023		-0.055
3D	m59p78.3	-0.115		0.153		0.075		0.129		-0.17		-0.228		0.023		-0.055
3D	wPt-730935	-0.186		0.065		0.086		0.173		-0.044		-0.176		-0.006		-0.028
10	psr392.1	-0.636	*	-0.007		-0.217		0.033		0.09		-0.02		-0.022		-0.152
4A	wPt-664749	-0.156		0.109		-0.02		0.205		0.049		0.021		0.148		-0.086
4A	psr392.3_4AS	-0.14		0.121		-0.017		0.169		0.072		0.017		0.134		-0.054
4A	psr160.1_4AS	-0.106		0.154		0.006		0.159		0.064		0.023		0.153		-0.045
4A	wPt-4620	-0.008		0.14		0.107		0.179		0.089		0.056		0.178		-0.034
4A	wmc313	0.034		0.198		0.148		0.184		0.127		0.07		0.177		0.025
4A	wPt-9418	0.075		0.234		0.164		0.229		0.169		0.094		0.221		0.129
4A	wmc219	0.075		0.234		0.164		0.229		0.169		0.094		0.221		0.129
4A	psr573_4AS	0.011		0.232		0.131		0.194		0.161		0.071		0.18		0.101
4A	wPt-5935	0.094		0.219		0.143		0.214		0.136		0.049		0.158		0.101
4A	m68p78.y	0.146		0.223		0.098		0.166		0.144		0.006		0.128		0.06
4A	barc78	0.239		0.271		0.154		0.186		0.211		-0.035		0.122		0.057
4A	gwm160	0.296		0.281		0.175		0.216		0.261		-0.063		0.169		0.096
4A	wPt-3349	0.336		0.275		0.171		0.256		0.248		-0.048		0.179		0.131
4A	psr490.2	0.342		0.272		0.17		0.281		0.261		-0.049		0.189		0.136
4A	wPt-8275	0.496		0.31		0.13		0.235		0.238		-0.008		0.135		0.168
4A	wPt-2903	0.472		0.311	*	0.156		0.182		0.204		-0.01		0.074		0.154
4A	wmc232	0.464		0.317	*	0.223		0.228		0.205		0.035		0.116		0.187
4A	wmc262	0.252		0.198		0.123		0.056		0.118		0.078		0.002		0.172
4A	wPt-6997	0.607	*	0.198		0.187		0.077		0.133		0.041		-0.05		0.177
4A	wg232.7_4A	0.607	*	0.198		0.187		0.077		0.133		0.041		-0.05		0.177
4A	wmc283.2	0.715	*	0.256		0.199		0.055		0.161		0.099		0.001		0.236
4A	psr466.2_4A	0.593		0.204		0.14		0.064		0.061		0.01		-0.086		0.163
4A	wmc258_4A	0.435		0.207		0.165		0.169		0.133		-0.007		0.07		0.175
4A	wmc468	0.375		0.181		0.235		0.12		0.125		-0.061		0.051		0.147
4A	wPt-667474	0.411		0.233		0.292		0.133		0.147		-0.063		0.115		0.19
4A	gwm269.2	0.421		0.197		0.088		0.082		0.252		-0.026		0.103		0.205
4A	dupw004a	0.202		-0.003		-0.031		0.008		0.223		-0.07		0.074		0.041
4A	wPt-3638	0.233		-0.016		0.03		0.069		0.251		-0.04		0.122		0.174
4A	gwm397b	0.298		0.052		0.066		0.082		0.35	*	0.045		0.186		0.237
4A	psr593.2	0.325		0.123		0.224		0.195		0.502	**	0.096		0.251		0.23
4A	gwm30.2	0.499		0.082		0.382		0.287		0.639	***	0.185		0.349	*	0.493	**
4A	wmc420	0.755	*	0.131		0.433	*	0.305		0.743	****	0.33	*	0.479	***	0.624	***
4A	wPt-798213	0.787	*	0.089		0.431	*	0.291		0.781	****	0.368	*	0.497	***	0.614	***
4A	psr927.2_4AL	0.789	**	0.144		0.45	*	0.329	*	0.783	****	0.348	*	0.555	****	0.597	***
4A	m77p64.6a_4A	0.769	*	0.181		0.416	*	0.296		0.646	***	0.287		0.502	***	0.522	**
4A	mwg58_4AL	0.781	**	0.175		0.461	*	0.307	*	0.714	****	0.317	*	0.533	****	0.533	**
4A	cfd24	0.843	**	0.224		0.477	*	0.36	*	0.774	****	0.365	*	0.561	****	0.568	***
4A	gwm165.3	0.814	**	0.263		0.48	*	0.374	*	0.739	****	0.328	*	0.545	****	0.58	***
4A	wmc179.3	0.307		0.079		0.284		0.311	*	0.51	**	0.204		0.435	***	0.385	*
4A	psp3028_4A	0.36		0.013		0.277		0.299	*	0.487	**	0.241		0.43	**	0.376	*
11	psp3065	-0.188		0.14		-0.015		-0.004		0.205		0.092		0.046		-0.139
4B	mwg634.1	-0.287		0.157		0.018		-0.076		0.203		0.094		0.026		-0.172
4B	wPt-1046	-0.266		0.117		0.012		-0.092		0.232		0.127		0.038		-0.189
4B	wPt-9118	-0.266		0.117		0.012		-0.092		0.232		0.127		0.038		-0.189
4B	wPt-1400	0.109		0.115		-0.13		-0.18		0.069		0.211		0.076		-0.038
4B	wPt-9393	0.198		0.089		-0.108		-0.152		0.056		0.213		0.068		-0.009
4B	blt801_4B	0.176		0.129		-0.101		-0.135		0.027		0.179		0.055		0.007
4B	psp3163	-0.183		0.017		0.062		-0.152		0.078		0.243		-0.016		0.092
4B	Rht-B1	-0.532		0.022		0.069		-0.083		0.061		0.303	*	-0.071		0.203
4B	wPt-6149	-0.336		0.026		0.034		-0.073		0.135		0.137		0.057		0.193
4B	wPt-733745	-0.261		0.024		0.03		-0.073		0.152		0.137		0.078		0.169
4B	GSe2	-0.261		0.024		0.03		-0.073		0.152		0.137		0.078		0.169
4B	gwm368	-0.235		0.031		0.059		-0.099		0.172		0.138		0.101		0.206
4B	m62p64.4_4B	-0.154		0.032		0.051		-0.107		0.181		0.247		0.122		0.234
4B	psp3030.2_4B	-0.119		0.064		0.047		-0.112		0.213		0.253		0.092		0.209
4B	gwm513	-0.278		0.048		0.052		-0.109		0.182		0.234		0.022		0.16
4B	gwm165.1	-0.606	*	0.204		-0.067		-0.092		0.105		0.162		-0.058		0.115
4B	gwm149	-0.423		0.192		-0.107		-0.076		-0.059		0.078		-0.087		0.06
4B	wPt-6209	-0.517		0.235		-0.142		-0.138		-0.105		0.081		-0.102		0.045
4B	barc163	-0.57		0.226		-0.212		-0.163		-0.15		0.064		-0.124		0.017
4B	barc60	-0.6	*	0.213		-0.258		-0.175		-0.198		0.05		-0.153		0.051
4B	wPt-3326	-0.616	*	-0.074		-0.261		-0.32	*	-0.177		-0.064		-0.296	*	0.07
4B	gwm6.1_4B	-0.616	*	-0.074		-0.261		-0.32	*	-0.177		-0.064		-0.296	*	0.07
4B	wmc47	-0.239		-0.146		-0.279		-0.289		-0.133		-0.062		-0.353	**	0.084
4B	wPt-0391	-0.057		-0.034		-0.356		-0.434	**	-0.226		-0.201		-0.387	**	0.165
4B	psr375.4	0.219		-0.007		-0.353		-0.355	*	-0.017		-0.139		-0.276	*	0.243
4B	m65p64.8_4B	0.296		0.056		-0.321		-0.329	*	-0.016		-0.214		-0.299	*	0.259
4B	dupw043	0.157		0.01		-0.284		-0.325	*	-0.005		-0.227		-0.313	*	0.182
12	wPt-4572_4DS	-0.133		-0.312		0.092		0.414	**	0.017		0.022		0.068		0.183
4D	psp3103_4D	-0.048		0.171		-0.082		0.043		0.231		0.151		0.026		-0.106
4D	wPt-2379	-0.136		0.116		-0.101		-0.02		0.167		0.096		-0.001		-0.149
4D	wmc473	-0.803	**	-0.163		0.086		0.013		0.124		0.209		-0.007		-0.051
4D	blt101.t7	-0.803	**	-0.163		0.086		0.013		0.124		0.209		-0.007		-0.051
4D	gwm165.2	-0.998	***	-0.224		0.012		-0.048		0.066		0.201		0.015		-0.124
4D	wPt-669158	-0.429		-0.141		-0.346		-0.168		-0.135		-0.154		-0.255		-0.352	*
4D	psr375.1_4DL	-0.429		-0.141		-0.346		-0.168		-0.135		-0.154		-0.255		-0.352	*
4D	gwm609	-0.5		-0.035		-0.436	*	-0.172		-0.13		-0.089		-0.232		-0.385	*
13	wPt-667213	0.104		-0.089		0.118		-0.028		0.247		0.028		-0.023		-0.087
5A	wPt-797581	0.187		-0.059		0.172		0.006		0.272		0.058		0.009		-0.079
5A	wPt-798459	0.136		-0.035		0.216		0.032		0.255		0.068		0.013		-0.048
5A	wPt-4131	0.286		0.005		0.242		0.042		0.276		0.11		0.094		-0.093
5A	m92p78.1	0.317		0.007		0.241		-0.008		0.211		0.049		0.056		-0.146
5A	tPt-7322	0.416		0.023		0.27		0.023		0.239		0.061		0.078		-0.081
5A	barc117	0.37		0.038		0.196		-0.044		0.209		0.075		0.05		-0.164
5A	m43p78.4	0.37		0.038		0.196		-0.044		0.209		0.075		0.05		-0.164
5A	barc180	0.523		0.014		0.198		-0.019		0.214		0.108		0.088		-0.086
5A	wPt-2697	0.423		0.034		0.257		0.015		0.275		0.11		0.12		-0.136
5A	m43p78.10_5A	0.694	*	0.016		0.321		0.034		0.34	*	0.097		0.133		-0.124
5A	wPt-5309	0.694	*	0.016		0.321		0.034		0.34	*	0.097		0.133		-0.124
5A	psr574_5AL	0.832	**	0.124		0.452	*	0.133		0.453	**	0.095		0.174		0.044
5A	barc141	0.659	*	0.099		0.444	*	0.154		0.465	**	0.099		0.056		0.076
5A	psr150_5AL	0.587		0.125		0.49	*	0.147		0.442	**	0.073		0.009		0.107
5A	psb85_5AL	0.647	*	0.233		0.5	**	0.186		0.226		-0.001		-0.056		0.131
5A	wPt-9748	0.647	*	0.233		0.5	**	0.186		0.226		-0.001		-0.056		0.131
5A	m85p65.2	0.299		0.221		0.477	*	0.152		0.209		0.004		-0.034		0.151
5A	gwm639.1	0.251		0.195		0.438	*	0.151		0.118		0.016		-0.055		0.258
5A	m71p77.8_5A	0.228		0.235		0.444	*	0.168		0.09		-0.015		-0.065		0.274
5A	psr911_5AL	0.315		0.275		0.477	*	0.104		0.103		-0.053		-0.081		0.251
5A	wPt-9094	0.335		0.212		0.512	**	0.125		0.166		-0.061		-0.074		0.292
5A	psr806.1_5AL	0.356		0.196		0.499	**	0.093		0.154		-0.087		-0.105		0.276
5A	m43p78.9a_5A	0.39		0.1		0.519	**	0.134		0.189		-0.065		-0.088		0.279
5A	psr637_5AL	0.492		0.088		0.503	**	0.142		0.203		-0.046		-0.055		0.316
5A	psr120.1_5AL	0.39		0.064		0.497	**	0.154		0.239		-0.11		-0.094		0.29
5A	wPt-668257	0.363		0.016		0.443	*	0.067		0.22		-0.111		-0.131		0.212
5A	psp3003.2	0.28		0.03		0.433	*	0.048		0.246		-0.089		-0.109		0.213
5A	psr967.3_5AL	0.151		-0.008		0.418	*	-0.042		0.188		-0.162		-0.183		0.181
5A	wmc388b	0.261		0.003		0.45	*	0.064		0.164		-0.13		-0.177		0.268
5A	psr2021.1	0.188		-0.09		0.431	*	0.046		0.159		-0.125		-0.179		0.234
5A	psr575.2_5AL	0.387		0.017		0.444	*	0.128		0.319		-0.019		-0.098		0.282
5A	vrn-A1	0.357		0.078		0.379	*	-0.026		0.172		-0.037		-0.184		0.286
5A	psr426.1_5AL	0.061		0.09		0.349		-0.064		0.113		0.03		-0.146		0.206
5A	wPt-7255	0.147		0.241		0.291		-0.05		0.036		0.055		-0.081		0.209
5A	wPt-9834	0.147		0.241		0.291		-0.05		0.036		0.055		-0.081		0.209
5A	m85p65.0	0.132		0.167		0.303		-0.111		0.004		0.019		-0.149		0.206
5A	rab16_5AL	0.132		0.167		0.303		-0.111		0.004		0.019		-0.149		0.206
5A	psr145_5AL	0.206		0.173		0.371		-0.068		0.126		0.023		-0.068		0.261
5A	cfa2163b	0.251		0.268		0.42	*	-0.043		0.136		0.033		-0.057		0.213
5A	m60p64.4	0.247		0.408	**	0.409	*	-0.063		0.176		0.008		0.04		0.195
5A	wPt-1903	0.358		0.232		0.319		-0.037		0.284		-0.048		0.066		0.055
5A	wPt-5231	0.35		0.212		0.306		-0.018		0.338	*	-0.013		0.073		0.093
5A	gwm6.2	0.335		0.201		0.197		-0.05		0.332		-0.048		0.102		0.06
5A	tPt-6495	0.37		0.15		0.158		-0.031		0.36	*	0.011		0.065		0.129
5A	psr1_5AL	0.21		0.018		0.336		-0.037		0.289		0.048		0.103		0.286
14	m72p78.3	0.176		0.057		0.116		-0.011		0.066		0.192		0.023		0.003
5B	wPt-1432	0.091		0.118		0.048		0.005		-0.024		0.099		-0.036		0.063
5B	gwm234	0.178		0.157		0.081		-0.059		-0.011		0.061		-0.051		0.04
5B	dupw115	-0.174		0.203		0.075		-0.1		0.079		0.111		-0.022		0.028
5B	wPt-0033	-0.112		0.272		-0.026		-0.104		0.207		0.115		0.074		0.023
5B	wPt-1261	-0.098		0.176		-0.099		-0.089		0.247		0.023		-0.013		0.073
5B	wmc149a	-0.098		0.176		-0.099		-0.089		0.247		0.023		-0.013		0.073
5B	psr170	-0.098		0.176		-0.099		-0.089		0.247		0.023		-0.013		0.073
5B	psr304	-0.066		0.218		-0.153		-0.115		0.235		0.001		-0.044		0.02
5B	m71p77.13_5B	-0.163		0.122		-0.194		-0.159		0.162		-0.066		-0.09		-0.021
5B	wPt-5346	-0.163		0.122		-0.194		-0.159		0.162		-0.066		-0.09		-0.021
5B	m51p65.4_5B	-0.392		0.024		-0.25		-0.14		0.122		-0.04		-0.097		-0.033
5B	psr326.2	-0.441		0.011		-0.223		-0.151		0.05		-0.052		-0.151		-0.037
5B	wPt-9814	-0.391		0.046		-0.239		-0.11		0.033		-0.057		-0.122		-0.067
5B	barc109	-0.442		0.036		-0.308		-0.134		-0.012		-0.074		-0.143		-0.095
5B	wmc73	-0.453		0.058		-0.349		-0.129		-0.04		-0.1		-0.15		-0.124
5B	wPt-1951	-0.469		0.017		-0.415	*	-0.103		-0.091		-0.216		-0.253		-0.151
5B	wPt-3289	-0.372		0.012		-0.324		-0.15		-0.036		-0.197		-0.228		-0.13
5B	barc74	-0.372		0.012		-0.324		-0.15		-0.036		-0.197		-0.228		-0.13
5B	wPt-0103	-0.42		0.101		-0.248		-0.068		0.03		-0.185		-0.164		-0.145
5B	tPt-2203	-0.51		0.067		-0.266		-0.194		-0.022		-0.227		-0.186		-0.143
5B	wPt-5514	-0.507		0.065		-0.269		-0.169		-0.009		-0.229		-0.177		-0.14
5B	wPt-742141	-0.507		0.065		-0.269		-0.169		-0.009		-0.229		-0.177		-0.14
5B	wPt-7418	-0.453		0.012		-0.201		-0.162		0.028		-0.138		-0.154		-0.031
5B	psr725	-0.35		0.047		-0.148		-0.134		0.075		-0.091		-0.112		-0.016
5B	gwm499	-0.407		0.057		-0.144		-0.198		0.032		-0.072		-0.153		-0.021
5B	gwm639.2	-0.44		0.236		-0.105		-0.193		0.021		-0.099		-0.187		-0.059
5B	psp3037	-0.529		0.266		-0.104		-0.146		-0.016		-0.102		-0.106		-0.063
5B	psr806.2	-0.519		0.143		-0.141		-0.202		-0.159		-0.174		-0.132		-0.095
5B	psr120.2	-0.422		0.141		0.045		-0.18		-0.083		-0.218		-0.226		-0.063
5B	tPt-3719	-0.334		0.17		0.071		-0.174		-0.095		-0.2		-0.189		-0.022
5B	wPt-3457	-0.326		0.144		0.11		-0.178		-0.066		-0.174		-0.183		0.007
5B	wPt-8393	-0.355		0.133		0.104		-0.156		-0.089		-0.258		-0.228		-0.01
5B	m65p64.8a	-0.582		0.016		-0.068		-0.236		-0.151		-0.357	*	-0.281	*	-0.048
5B	psr2021.2	-0.319		0.164		0.073		-0.178		-0.034		-0.262		-0.195		-0.003
5B	gwm271	-0.217		0.143		0.014		-0.211		-0.093		-0.263		-0.227		0.046
5B	wPt-6014	-0.416		0.128		-0.086		-0.121		-0.282		-0.186		-0.157		-0.009
5B	wPt-5896	-0.363		0.119		-0.029		-0.111		-0.257		-0.116		-0.113		0.031
5B	gwm408	-0.363		0.119		-0.029		-0.111		-0.257		-0.116		-0.113		0.031
5B	psr426.2	-0.39		0.168		-0.081		-0.142		-0.266		-0.096		-0.096		0.032
5B	wg908.2	-0.23		0.205		0.051		-0.026		-0.147		0.027		0.035		0.074
5B	bcd221	-0.29		0.196		0.074		-0.056		-0.174		0.013		0.007		0.059
5B	wPt-1304	-0.29		0.196		0.074		-0.056		-0.174		0.013		0.007		0.059
5B	wPt-9205	-0.166		0.182		0.061		-0.035		-0.11		0.088		0.01		0.011
5B	barc140	-0.212		0.152		0.042		-0.097		-0.178		0.042		-0.025		-0.025
5B	wPt-7239	0.329		0.27		0.048		-0.029		-0.045		0.128		0.074		0.019
5B	rsq805.2	0.329		0.27		0.048		-0.029		-0.045		0.128		0.074		0.019
5B	psr557	0.356		0.386	*	0.099		0.06		0.015		0.21		0.082		0.057
5B	m60p64.3	0.394		0.403	*	0.093		0.063		0.034		0.224		0.078		0.1
5B	m87p78.1	0.394		0.403	*	0.093		0.063		0.034		0.224		0.078		0.1
5B	tPt-3144	0.237		0.396	*	0.212		0.092		0.119		0.332	*	0.112		0.102
5B	wPt-7006	0.152		0.365	*	0.102		0.04		0.055		0.309	*	0.072		0.075
5B	wPt-4418	0.131		0.394	*	0.103		0.035		0.185		0.342	*	0.062		0.09
5B	wPt-0927	0.087		0.373	*	0.052		0.097		0.085		0.359	*	0.13		0.045
5B	m77p64.3_5B	0.164		0.288		0.052		0.088		0.108		0.372	*	0.169		0.1
5B	psr580	0.233		0.156		0.078		0.095		0.146		0.398	**	0.169		0.129
5B	wPt-3922	0.136		0.083		0.08		0.103		0.114		0.307	*	0.097		-0.038
5B	wPt-731740	0.212		0.084		0.031		0.092		0.163		0.311	*	0.091		-0.13
5B	psr375.2	-0.479		-0.073		-0.192		-0.104		0.062		0.081		-0.076		-0.354	*
5B	psr567.3	-0.367		-0.082		-0.177		-0.129		0.054		0.042		-0.07		-0.314
15	m63p78.1b	-0.392		0.043		0.171		-0.033		-0.192		0.028		-0.063		0.106
5D	wmc233	-0.076		0.128		0.397	*	-0.018		0.03		0.109		0.025		0.061
5D	cfd18	0.033		0.164		0.45	*	0.005		0.076		0.152		0.065		0.075
5D	gwm190	0.291		0.141		0.455	*	0.1		0.273		0.142		0.113		0.208
5D	wPt-4295	0.533		0.167		0.528	**	0.158		0.328		0.176		0.168		0.098
5D	gwm205	0.825	**	0.027		0.583	**	0.23		0.409	*	0.191		0.251		0.19
5D	GS2_463_f3xrt	0.688	*	-0.013		0.501	**	0.186		0.398	*	0.076		0.143		0.22
5D	cfd81	0.719	*	-0.012		0.355		0.213		0.411	*	0.027		0.15		0.205
5D	barc44	0.451		-0.006		0.061		0.184		0.262		-0.096		-0.053		-0.035
5D	cfd8	-0.4		0.08		-0.297		-0.202		-0.295		-0.389	**	-0.336	*	-0.188
5D	wPt-2256	-0.565		0.06		-0.297		-0.249		-0.348	*	-0.297	*	-0.399	**	-0.306
5D	gwm583	-0.661	*	0.061		-0.271		-0.296		-0.426	*	-0.327	*	-0.46	***	-0.3
5D	cfd57	-0.702	*	-0.013		-0.32		-0.308	*	-0.318		-0.39	**	-0.568	****	-0.321
5D	gwm174	-0.65	*	0.033		-0.309		-0.3	*	-0.337	*	-0.45	**	-0.531	****	-0.321
5D	cfd7	-0.642	*	-0.102		-0.326		-0.044		-0.255		-0.285		-0.272	*	-0.401	*
5D	Ibfb	-0.483		-0.142		-0.205		-0.018		-0.136		-0.157		-0.181		-0.36	*
5D	cfd3	-0.532		-0.051		-0.269		-0.059		-0.182		-0.051		-0.114		-0.383	*
5D	m77p64.8_5D	-0.478		0.023		-0.284		-0.002		-0.113		0.045		0.018		-0.32
5D	gwm292_5D	-0.458		-0.032		-0.211		0.221		0.02		0.17		0.127		-0.273
5D	gwm212	-0.485		-0.101		-0.22		0.299	*	0.016		0.114		0.164		-0.302
5D	wPt-731945	-0.268		-0.135		0.002		0.324	*	0.025		0.194		0.037		-0.176
5D	wmc97	-0.23		-0.062		0.081		0.343	*	0.038		0.173		0.067		-0.12
5D	m62p64.9a	-0.31		-0.093		0.04		0.278		0.004		0.108		-0.013		-0.133
5D	m92p78.9	0.376		-0.011		-0.202		0.06		0.096		0.274		-0.016		0.214
5D	barc144	0.353		-0.063		-0.212		-0.005		0.07		0.176		-0.076		0.2
5D	rPt-3825	0.26		-0.07		-0.228		-0.048		0.027		0.136		-0.143		0.218
5D	gwm654	0.226		-0.005		-0.234		-0.056		0.011		0.116		-0.164		0.163
5D	psr567.1	0.324		0.022		-0.207		-0.049		0.062		0.114		-0.172		0.165
5D	wPt-740860	0.324		0.022		-0.207		-0.049		0.062		0.114		-0.172		0.165
5D	wPt-671936	0.326		0.042		-0.177		-0.04		0.052		0.139		-0.16		0.177
5D	wPt-671762	0.32		0.055		-0.152		-0.034		0.044		0.153		-0.149		0.182
5D	m77p64.10_5D	0.36		0.076		-0.151		-0.039		0.079		0.158		-0.116		0.119
16	wPt-9687	0.138		0.014		-0.051		-0.165		-0.084		-0.167		-0.162		0.026
6A	wPt-1664	0.138		0.014		-0.051		-0.165		-0.084		-0.167		-0.162		0.026
6A	wPt-3468	0.156		0.026		-0.048		-0.202		-0.062		-0.171		-0.176		0.053
6A	wPt-9075	0.077		-0.004		-0.103		-0.236		-0.088		-0.202		-0.21		0.045
6A	psr899.1	0.077		-0.004		-0.103		-0.236		-0.088		-0.202		-0.21		0.045
6A	gwm334	0.099		-0.066		0.039		-0.181		-0.051		-0.148		-0.174		0.077
6A	wPt-3524	-0.062		-0.087		-0.062		-0.176		-0.13		-0.194		-0.168		0.008
6A	wPt-7663	-0.22		-0.202		0.042		-0.197		-0.153		-0.149		-0.2		0.049
6A	psr8(cxp3)	-0.223		-0.168		0.028		-0.228		-0.168		-0.121		-0.195		0.038
6A	wPt-2573	-0.148		-0.158		0.059		-0.179		-0.118		-0.033		-0.186		0.018
6A	wmc398b	0.036		-0.109		0.107		-0.199		-0.061		-0.03		-0.133		-0.022
6A	wPt-667844	-0.291		0.108		-0.016		-0.123		0.068		0.048		0.022		0.05
6A	wPt-7063	0.011		0.079		-0.137		-0.149		0.182		0.102		0.022		-0.002
6A	barc3	0.133		0.107		-0.163		-0.189		0.217		0.129		0.015		-0.017
6A	wPt-0902	0.243		0.213		-0.164		-0.095		0.356	*	0.186		0.05		-0.012
6A	rsq805.1	0.243		0.213		-0.164		-0.095		0.356	*	0.186		0.05		-0.012
6A	wmc256	0.281		0.141		-0.262		-0.209		0.377	*	0.089		-0.064		-0.024
6A	cfa2164c	0.281		0.141		-0.262		-0.209		0.377	*	0.089		-0.064		-0.024
6A	csb112.1	0.477		0.171		-0.201		-0.188		0.377	*	0.133		-0.006		0.075
6A	wPt-5310	0.47		0.126		-0.231		-0.181		0.357	*	0.111		-0.013		0.081
6A	wPt-7572	0.289		0.06		-0.141		-0.118		0.336	*	0.095		0.004		-0.027
6A	wmc417	0.218		0.099		-0.152		-0.137		0.309		0.066		-0.04		-0.032
6A	mtd12h	0.065		0.054		-0.032		0.1		0.351	*	0.055		-0.104		0.024
6A	wPt-6829	0.013		0.049		0.013		0.147		0.343	*	0.099		-0.074		0.065
6A	wPt-8954	0.013		0.049		0.013		0.147		0.343	*	0.099		-0.074		0.065
6A	wPt-0696	-0.033		-0.013		-0.043		0.146		0.254		0.028		-0.089		-0.006
6A	wPt-1642	0.058		0.074		-0.055		0.143		0.333		0.018		-0.081		-0.025
6A	wPt-2216	0.058		0.074		-0.055		0.143		0.333		0.018		-0.081		-0.025
6A	m77p64.4	0.016		0.064		-0.079		0.145		0.309		0.062		-0.102		-0.018
6A	barc104	0.016		0.064		-0.079		0.145		0.309		0.062		-0.102		-0.018
6A	wPt-7204	0.016		0.064		-0.079		0.145		0.309		0.062		-0.102		-0.018
6A	wPt-6268	-0.12		0.01		-0.205		0.125		0.28		0.063		-0.055		0.081
17	psr167	-0.171		-0.109		-0.087		-0.066		-0.134		-0.299		-0.104		0.175
6B	wPt-7065	-0.308		-0.119		-0.139		-0.015		-0.132		-0.357	*	-0.136		0.153
6B	wPt-0073	-0.268		-0.119		-0.169		-0.031		-0.153		-0.357	*	-0.099		0.086
6B	psr466.1	-0.268		-0.119		-0.169		-0.031		-0.153		-0.357	*	-0.099		0.086
6B	wPt-6667	-0.199		-0.129		-0.111		-0.02		-0.12		-0.284		-0.054		0.127
6B	psr136	0.089		-0.03		0.045		0.015		0.067		-0.205		0.069		0.153
6B	m63p78.1	0.001		-0.075		-0.027		-0.148		-0.037		-0.254		-0.005		0.036
6B	m51p65.1_6B	-0.024		-0.092		-0.038		-0.184		-0.075		-0.282		-0.024		0.017
6B	wPt-8814	-0.043		-0.104		-0.045		-0.21		-0.104		-0.301	*	-0.039		0.001
6B	wPt-7576	0.026		0.158		0.115		-0.152		0.005		-0.229		-0.024		0.176
6B	wPt-4858	0.026		0.158		0.115		-0.152		0.005		-0.229		-0.024		0.176
6B	wmc494	-0.048		0.22		0.059		-0.287		-0.14		-0.245		-0.093		0.108
6B	psp3009	0.045		0.287		0.085		-0.322	*	-0.102		-0.188		-0.147		0.094
6B	wg908.1	-0.094		0.172		-0.02		-0.372	*	-0.115		-0.164		-0.171		0.063
6B	wPt-6247	-0.124		0.211		-0.028		-0.377	*	-0.117		-0.173		-0.18		0.118
6B	wmc398a	-0.154		0.081		-0.064		-0.353	*	-0.105		-0.161		-0.118		0.132
6B	wPt-3733	-0.154		0.081		-0.064		-0.353	*	-0.105		-0.161		-0.118		0.132
6B	gwm325	0.154		0.058		-0.093		-0.412	**	-0.139		-0.149		-0.221		0.093
6B	wPt-2424	0.226		-0.014		-0.107		-0.379	*	-0.063		-0.151		-0.223		0.208
6B	wPt-2000	0.226		-0.014		-0.107		-0.379	*	-0.063		-0.151		-0.223		0.208
6B	wPt-8560	0.226		-0.014		-0.107		-0.379	*	-0.063		-0.151		-0.223		0.208
6B	gwm191	0.077		-0.032		-0.114		-0.451	**	-0.123		-0.179		-0.266	*	0.116
6B	barc101b	0.091		0.003		-0.142		-0.498	***	-0.128		-0.198		-0.287	*	0.079
6B	wmc397	0.08		-0.049		-0.165		-0.537	***	-0.138		-0.183		-0.347	**	0.089
6B	wPt-5461	0.08		-0.049		-0.165		-0.537	***	-0.138		-0.183		-0.347	**	0.089
6B	rPt-1040	-0.042		-0.145		-0.214		-0.527	***	-0.219		-0.224		-0.442	***	-0.038
6B	wPt-2564	-0.042		-0.145		-0.214		-0.527	***	-0.219		-0.224		-0.442	***	-0.038
6B	m87p78.5a	-0.035		-0.127		-0.202		-0.546	***	-0.271		-0.259		-0.45	***	-0.076
6B	wPt-5037	-0.03		-0.158		-0.189		-0.514	***	-0.254		-0.285		-0.452	***	-0.065
6B	GS1_gln_s1	0.173		-0.129		-0.121		-0.519	***	-0.223		-0.306	*	-0.46	***	-0.123
6B	m65p64.1_6B	0.192		-0.193		-0.087		-0.498	***	-0.16		-0.314	*	-0.453	***	-0.083
6B	m43p78.13_6B	0.139		-0.023		-0.107		-0.456	**	-0.138		-0.25		-0.427	**	-0.036
6B	barc178	0.167		-0.065		-0.055		-0.424	**	-0.072		-0.264		-0.408	**	-0.01
6B	gwm219	0.105		-0.063		-0.035		-0.426	**	-0.088		-0.292		-0.454	***	-0.056
6B	dupw124	0.085		-0.125		-0.079		-0.273		-0.179		-0.271		-0.321	*	-0.08
6B	m63p78.3a_6B	-0.005		-0.167		-0.108		-0.237		-0.195		-0.334	*	-0.358	**	-0.046
6B	wPt-1532	-0.005		-0.167		-0.108		-0.237		-0.195		-0.334	*	-0.358	**	-0.046
6B	gwm608.3	0.049		-0.105		-0.108		-0.186		-0.137		-0.311	*	-0.341	*	-0.018
6B	wPt-4164	0.045		0.218		-0.039		0.113		0.055		-0.121		-0.081		0.025
6B	wPt-8059	-0.046		0.177		-0.073		0.178		0.042		-0.082		-0.065		0.049
6B	wPt-0171	-0.112		0.17		-0.055		0.147		0.006		-0.1		-0.096		0.032
6B	wPt-1496	-0.112		0.17		-0.055		0.147		0.006		-0.1		-0.096		0.032
18	cfd49	-0.433		-0.164		-0.229		-0.375	*	-0.2		-0.091		-0.163		-0.459	**
6D	psr899.2	-0.174		-0.146		-0.133		-0.269		-0.1		-0.068		-0.071		-0.368	*
6D	barc173	-0.011		0.067		0.052		-0.104		0.009		0.064		-0.012		-0.117
6D	gwm469	-0.036		0.078		0.03		-0.042		0.005		-0.079		0.006		-0.117
6D	wPt-665166	0.462		0.271		-0.071		-0.062		0.103		-0.149		-0.085		-0.151
6D	wPt-667140	0.485		0.23		-0.14		-0.072		0.099		-0.185		0.026		-0.179
6D	cfd80	0.659	*	0.456	**	0.291		0.224		0.198		-0.027		0.244		-0.089
6D	cfd76	0.861	**	0.4	*	0.513	**	0.2		0.241		0.132		0.333	*	0.115
6D	m63p78.8	0.82	**	0.304		0.466	*	0.279		0.237		0.214		0.371	**	0.17
6D	barc175	0.859	**	0.202		0.55	**	0.264		0.401	*	0.336	*	0.311	*	0.419	*
6D	m69p78.10_6D	0.23		0.058		0.232		0.161		0.152		0.132		0.145		0.393	*
6D	barc21	-0.042		0.17		-0.145		-0.146		-0.309		-0.117		-0.136		0.121
6D	wPt-6661	-0.042		0.17		-0.145		-0.146		-0.309		-0.117		-0.136		0.121
6D	wPt-734218	-0.142		0.195		-0.083		-0.112		-0.248		-0.115		-0.101		0.072
6D	wPt-4602	-0.087		0.208		-0.01		-0.087		-0.202		-0.097		-0.076		0.101
6D	wPt-665675	-0.068		0.225		-0.004		-0.125		-0.18		-0.102		-0.087		0.131
6D	wPt-9863	-0.013		0.204		-0.131		-0.187		-0.291		-0.122		-0.138		0.156
6D	wPt-741831	-0.186		0.19		-0.323		-0.248		-0.287		-0.159		-0.175		0.117
19	wPt-9641	-0.018		0.128		0.091		-0.022		0.304		0.093		-0.096		-0.16
7A	wPt-666456	-0.242		-0.049		-0.025		-0.003		0.219		-0.008		-0.043		-0.04
7A	m39p78.4	-0.115		-0.051		0.061		0.158		0.256		0.08		-0.03		0.072
7A	m21p76.14	-0.011		0		0.106		0.191		0.323		0.125		0.008		0.132
7A	wPt-5092	0.086		0.024		0.145		0.268		0.403	*	0.233		0.034		0.131
7A	wPt-8149	0.179		0.02		0.232		0.221		0.456	**	0.25		0.058		0.15
7A	wmc158	0.437		0.205		0.365		0.26		0.587	***	0.424	**	0.108		0.246
7A	m83p65.4_7A	0.435		0.201		0.372		0.251		0.589	***	0.424	**	0.115		0.268
7A	psr563.2	0.421		0.187		0.374		0.229		0.577	***	0.413	**	0.124		0.299
7A	m69p78.1	0.421		0.187		0.374		0.229		0.577	***	0.413	**	0.124		0.299
7A	psr386.2	0.352		0.249		0.458	*	0.311	*	0.551	***	0.435	**	0.137		0.356	*
7A	psr490.3	0.352		0.249		0.458	*	0.311	*	0.551	***	0.435	**	0.137		0.356	*
7A	gwm635b	0.368		0.267		0.448	*	0.341	*	0.56	***	0.445	**	0.119		0.302
7A	psr558	0.441		0.303		0.392	*	0.299	*	0.521	**	0.453	**	0.095		0.186
7A	wmc479	0.482		0.278		0.383	*	0.288		0.43	*	0.433	**	0.079		0.184
7A	wPt-7070	0.512		0.023		0.244		0.017		0.352	*	0.438	**	0.003		0.145
7A	wPt-744074	0.459		0.07		0.215		0.12		0.358	*	0.449	**	0.067		0.154
7A	wPt-3883	0.437		0.099		0.197		0.132		0.348	*	0.422	**	0.108		0.14
7A	wmc283.1	0.435		0.099		0.186		0.097		0.289		0.386	*	0.046		0.105
7A	cfa2028	0.372		0.15		0.227		0.112		0.114		0.154		-0.037		0.009
7A	m49p78.4	0.266		0.238		0.231		0.15		0.097		0.092		-0.028		0.04
7A	wPt-0321	0.293		0.268		0.194		0.112		0.05		0.072		-0.031		-0.005
7A	wmc83	0.157		0.17		0.063		0.127		0.009		0.022		-0.036		-0.017
7A	m85p65.1_7A	-0.233		0.261		0.1		0.11		-0.006		0.074		-0.017		-0.016
7A	barc174	-0.224		0.245		-0.012		-0.038		0.057		0.145		0.047		-0.076
7A	m67p77.4_7A	-0.336		0.281		-0.12		-0.135		-0.111		0.054		0.014		-0.235
7A	barc108.1	-0.233		0.278		-0.138		-0.091		-0.105		0.088		0.07		-0.154
7A	wmc9	-0.262		0.273		-0.168		-0.065		-0.126		0.087		0.047		-0.192
7A	wmc422	-0.05		0.321	*	-0.053		0.124		-0.087		0.138		0.128		-0.061
7A	m21p76.6_7A	0.158		0.362	*	0.006		0.152		-0.021		0.121		0.228		-0.048
7A	wmc488b	0.11		0.301		-0.018		0.154		-0.002		0.161		0.278	*	0.035
7A	wPt-4637	0.242		0.284		-0.019		0.161		0.061		0.176		0.281	*	0.044
7A	wg232.6	0.259		0.279		0.028		0.173		0.132		0.206		0.314	*	0.058
7A	m51p65.7_7A	0.245		0.217		-0.051		0.224		0.228		0.271		0.282	*	0.029
7A	barc121	0.279		0.152		-0.046		0.232		0.243		0.292		0.302	*	0.083
7A	barc231	0.288		0.112		-0.089		0.186		0.26		0.252		0.238		0.071
7A	barc108LjK	0.192		0.015		-0.129		0.143		0.187		0.186		0.193		0.029
7A	wPt-6872	0.084		-0.157		-0.055		0.058		0.217		0.139		0.093		0.087
7A	psp3094.1	0.393		-0.172		-0.073		0.057		0.206		0.116		0.047		0.06
7A	cfa2019	0.447		-0.121		-0.008		0.092		0.268		0.133		0.052		0.087
7A	wmc273.3	0.412		-0.057		-0.013		0.085		0.253		0.112		0.031		0.033
20	wPt-4309	-0.097		0.116		-0.052		-0.021		-0.103		0.029		-0.07		0.084
7B	tPt-7360	0.237		0.005		-0.15		-0.191		0.08		-0.02		-0.121		0.048
7B	m59p78.7_7B	-0.069		-0.103		-0.135		-0.191		0.147		-0.002		-0.117		-0.059
7B	wmc76	-0.087		-0.172		-0.222		-0.093		0.217		0.15		0.109		0.114
7B	psr94	0.163		-0.069		0.028		-0.035		0.379	*	0.231		0.273	*	0.175
7B	wPt-4771	0.145		-0.098		-0.016		-0.045		0.384	*	0.232		0.296	*	0.098
7B	wmc426	0.252		0.015		-0.052		0.055		0.385	*	0.286		0.265	*	0.121
7B	wmc17	0.252		0.015		-0.052		0.055		0.385	*	0.286		0.265	*	0.121
7B	psp3015	0.19		0.017		-0.031		0.055		0.37	*	0.259		0.221		0.074
7B	wmc476	0.329		0.033		0.072		0.108		0.422	*	0.383	*	0.326	*	0.124
7B	tPt-5298	0.329		0.033		0.072		0.108		0.422	*	0.383	*	0.326	*	0.124
7B	wPt-4230	0.877	**	0.229		0.285		0.321	*	0.377	*	0.396	*	0.436	**	0.394	*
7B	wPt-664114	0.881	**	0.288		0.221		0.339	*	0.345		0.377	*	0.477	***	0.376	*
7B	wPt-8106	0.649	*	0.314		0.269		0.349	*	0.427	*	0.398	*	0.518	***	0.319
7B	gwm333	0.157		0.159		0.093		0.141		0.465	**	0.376	*	0.413	**	0.093
7B	wPt-9467	0.149		0.129		0.075		0.043		0.381	*	0.297	*	0.38	**	0.012
7B	psr927.1	0.237		0.168		0.107		-0.021		0.394	*	0.259		0.364	**	-0.011
7B	wPt-3833	0.337		0.216		0.084		-0.087		0.436	**	0.216		0.243		-0.026
7B	wPt-8919	0.407		0.188		0.077		-0.106		0.462	**	0.219		0.21		0.065
7B	wPt-5070	0.3		0.094		0.048		-0.108		0.485	**	0.047		0.098		0.025
7B	m49p78.2	0.51		0.077		0.024		-0.095		0.437	**	-0.014		0.03		0.013
7B	m62p64.2_7B	0.411		0.048		0.014		-0.071		0.417	*	-0.046		0.006		0.07
7B	wPt-8981	0.396		0.035		0.011		-0.034		0.396	*	-0.042		0.019		0.041
7B	m63p78.7	0.198		0.09		-0.067		0		0.219		-0.118		-0.08		0.104
7B	psp3033	0.203		0.089		-0.099		0.012		0.248		-0.126		-0.066		0.111
7B	psr129	0.194		0.079		-0.115		0.029		0.261		-0.139		-0.034		0.108
7B	m77p64.12a	0.194		0.079		-0.115		0.029		0.261		-0.139		-0.034		0.108
7B	tPt-7362	-0.176		0.054		0.151		0.169		0.033		-0.273		-0.107		0.173
7B	wPt-0194	-0.243		0.011		0.206		0.151		-0.113		-0.322	*	-0.226		0.019
7B	m62p64.9	-0.229		0.043		0.209		0.102		-0.083		-0.329	*	-0.245		0.103
7B	m71p78.6	-0.252		0.016		0.188		0.124		-0.061		-0.323	*	-0.254		0.101
7B	wmc613	-0.273		0.011		0.198		0.123		-0.099		-0.327	*	-0.275	*	0.165
7B	wPt-4300	-0.235		-0.011		0.185		0.138		-0.06		-0.284		-0.281	*	0.098
7B	wPt-8938	-0.235		-0.011		0.185		0.138		-0.06		-0.284		-0.281	*	0.098
7B	wPt-6156	-0.322		-0.05		0.152		0.202		-0.073		-0.245		-0.265	*	0.121
7B	wPt-3093	-0.322		-0.05		0.152		0.202		-0.073		-0.245		-0.265	*	0.121
7B	wmc581	-0.405		-0.046		0.125		0.162		-0.131		-0.343	*	-0.278	*	0.146
7B	wmc276	-0.252		0.068		0.224		0.226		-0.043		-0.225		-0.195		0.238
7B	tPt-7247	-0.252		0.068		0.224		0.226		-0.043		-0.225		-0.195		0.238
7B	wPt-0600	-0.563		0.073		0.294		0.27		-0.043		-0.162		-0.133		0.306
7B	wPt-8007	-0.561		0.082		0.242		0.227		-0.032		-0.202		-0.149		0.266
7B	wmc273.2	-0.561		0.082		0.242		0.227		-0.032		-0.202		-0.149		0.266
7B	barc32	-0.559		0.075		0.186		0.242		-0.06		-0.209		-0.166		0.277
7B	wPt-4875	-0.471		0.05		0.199		0.223		-0.009		-0.184		-0.136		0.311
7B	m86p65.0	-0.436		0.101		0.219		0.208		-0.048		-0.182		-0.178		0.246
7B	wPt-1066	-0.352		0.102		0.205		0.148		-0.116		-0.198		-0.185		0.198
7B	wPt-8215	-0.228		0.092		0.218		0.119		-0.124		-0.238		-0.175		0.238
7B	wPt-2677	-0.138		0.077		0.229		0.138		-0.149		-0.259		-0.197		0.234
7B	m77p64.12	-0.118		0.072		0.275		0.15		-0.073		-0.224		-0.159		0.247
7B	BE404737	-0.153		0.037		0.249		0.159		-0.064		-0.229		-0.176		0.235
7B	tPt-8569	-0.153		0.037		0.249		0.159		-0.064		-0.229		-0.176		0.235
7B	wPt-4140	-0.056		0.069		0.28		0.167		-0.078		-0.211		-0.137		0.28
7B	tPt-3700	-0.021		0.02		0.373		0.143		-0.033		-0.183		-0.131		0.333
7B	wPt-3402	0.054		-0.045		0.348		0.103		-0.075		-0.098		-0.173		0.331
7B	wPt-744187	0.054		-0.045		0.348		0.103		-0.075		-0.098		-0.173		0.331
21	wPt-743587	-0.112		0.121		-0.059		-0.028		0.275		-0.021		0.043		0.036
7D	wPt-2926	-0.287		0.103		-0.168		0.013		0.195		-0.109		-0.002		-0.007
7D	psr392.2	-0.287		0.103		-0.168		0.013		0.195		-0.109		-0.002		-0.007
7D	psr563.1	-0.282		0.1		-0.17		0.038		0.209		-0.11		0.008		-0.003
7D	wPt-0303	-0.282		0.1		-0.17		0.038		0.209		-0.11		0.008		-0.003
7D	gwm635a	-0.315		0.138		-0.185		0.024		0.166		-0.029		0.05		-0.03
7D	wPt-743028	-0.315		0.138		-0.185		0.024		0.166		-0.029		0.05		-0.03
7D	wPt-734065	-0.543		0.012		-0.209		-0.111		0.133		-0.055		-0.01		-0.084
7D	wPt-744300	-0.411		0.122		-0.155		-0.114		0.083		-0.091		-0.053		-0.023
7D	wPt-743501	-0.421		0.109		-0.157		-0.077		0.059		-0.086		-0.04		-0.053
7D	wPt-671748	-0.331		0.095		-0.124		0.021		0.102		-0.052		-0.007		-0.004
7D	cfd31	-0.07		0.029		-0.247		0.034		0.114		-0.07		0.054		0.012
7D	wmc463	-0.065		0.025		-0.281		0.031		0.004		-0.203		0.001		-0.07
7D	gwm296	-0.065		0.025		-0.281		0.031		0.004		-0.203		0.001		-0.07
7D	barc154	0.466		0.232		-0.03		0.162		0.035		-0.09		0.112		0.088
7D	mgl59	0.536		0.28		0.006		0.085		0.08		-0.053		0.154		0.109
7D	psp3035	0.108		-0.022		0.048		0.149		-0.075		-0.223		0.045		-0.031
7D	wPt-0789	0.108		-0.022		0.048		0.149		-0.075		-0.223		0.045		-0.031
7D	wPt-667091	-0.023		0.058		0.072		0.154		-0.018		-0.084		0.077		-0.063
7D	wPt-664469	-0.007		-0.029		0.04		-0.03		-0.152		-0.146		-0.128		-0.157
7D	wPt-665543	0		-0.024		0.042		-0.045		-0.145		-0.15		-0.135		-0.147
7D	wPt-7508	0.01		-0.016		0.044		-0.066		-0.13		-0.151		-0.142		-0.128
7D	psp3113	-0.012		0.024		0.05		-0.05		-0.158		-0.184		-0.154		-0.112
7D	wmc221	-0.012		0.024		0.05		-0.05		-0.158		-0.184		-0.154		-0.112
7D	wPt-730208	-0.011		0.017		0.045		-0.063		-0.159		-0.184		-0.168		-0.124
7D	gwm437	-0.01		0.013		0.041		-0.07		-0.157		-0.181		-0.174		-0.129
7D	wmc243b	-0.062		0.01		0.03		-0.127		-0.202		-0.151		-0.23		-0.145
7D	wmc488a	-0.032		0.093		0.105		-0.001		-0.079		0.03		-0.106		-0.003
7D	psp3045_7D	0.308		0.134		0.147		0.122		0.358	*	0.07		-0.057		0.204
7D	psp3094.2	0.374		0.109		0.308		0.057		0.423	*	0.136		-0.051		0.281
7D	wmc157	0.44		0.1		0.363		0.076		0.407	*	0.142		-0.046		0.36	*
7D	wPt-744354	0.255		0.072		0.255		0.1		0.477	**	0.172		0.04		0.282
7D	wPt-5674	-0.022		0.059		0.191		0.095		0.421	*	0.177		0.085		0.249
7D	wmc273.1	-0.022		0.059		0.191		0.095		0.421	*	0.177		0.085		0.249
7D	wPt-664088	0.031		0.035		0.146		0.068		0.435	*	0.166		0.08		0.218
7D	gwm37	-0.021		0.1		0.153		0.081		0.457	**	0.128		0.086		0.228
7D	m71p77.7_7D	0.084		0.009		0.303		0.149		0.512	**	0.073		0.092		0.301
7D	wPt-2054	0.084		0.009		0.303		0.149		0.512	**	0.073		0.092		0.301
7D	BG607810	0.185		0.016		0.276		0.151		0.518	**	0.103		0.152		0.39	*

## Sheet: TBLE S5B_CIM
Table S5B. Main characteristics of QTLs controlling total phenolic content (TPC) detected in 2008, 2010, 2010 and 2012 in the doubled haploid lines (CSDH) identified using CIM. * QTLs significant at 1000 permutations
Traits	Chromosome	Marker	Position (cM)	LOD max	Additive	R2 (%)
TPC11C	1B	wPt-9032	125.6	2.9773	-0.4246	5.92
TPC8C	2A	gwm558	87.6	3.5033	1.6598	12.26
TPC11C	2A	wPt-9320	79.1	5.3842	0.6184	13
TPC11C	2A	psr575.1	94.7	2.6608	0.4691	7.99
TPC12SD	2A	gwm356	151.6	2.6229	-0.466	7.67
TPC12C	2B	barc128a	115.5	2.4491	-0.3267	5.83
TPC10SD	2D	gwm608.1	123.5	4.3939	0.5476	13.41
TPC10C	3D	wPt-732092	83.8	2.7791	-0.601	9.58
TPC10C	3D	gwm52	95.5	3.4215	-0.6657	11.61
TPC10C	3D	gwm664	139.2	3.4356	0.6743	11.67
TPC10SD	4A	gwm165.3	139.6	2.7499	0.4623	9.61
TPC11C	4A	psr927.2_4AL	129.2	7.0807	0.7528	17.86
TPC12C	4A	gwm165.3	134.6	3.755	0.4481	10.55
TPC12SD	4A	wmc420	127	6.3579	0.7675	20.63
TPC12SD	4A	gwm165.3	134.6	5.499	0.7126	18.21
TPC10SD	4B	wPt-0391	123.1	2.7438	-0.4286	8.1
TPC8C	4D	gwm165.2	81.3	2.1068	-0.7892	6.42
TPC12SD	4D	gwm165.2	125.3	2.0567	-0.5696	11.99
TPC10SD	5A	wPt-9748	36.5	2.0521	0.3501	5.38
TPC8MD	5B	psp3037	70.7	2.2795	0.4734	8.43
TPC11SD	5B	m65p64.8a	96.4	2.6976	-0.4454	8.38
TPC11SD	5B	wPt-7006	155	3.6839	0.5359	11.66
TPC8C	5D	gwm205	35.2	2.0705	0.7462	6.3
TPC10C	5D	gwm205	37.2	3.1347	0.6214	10.97
TPC11SD	5D	gwm174	123.8	3.3209	-0.5289	11.87
TPC11C	6A	rsq805.1	71.4	3.9152	0.533	9.8
TPC10SD	6B	wPt-5461	73.1	4.0894	-0.5251	12.13
TPC10SD	6B	wPt-5037	81.5	3.6225	-0.5088	11.46
TPC12C	6B	m65p64.1_6B	83.8	3.6422	-0.4221	10.07
TPC8MD	6D	cfd80	75.8	3.0482	0.5175	10.48
TPC11C	7A	wmc158	29.8	2.9055	0.4429	6.59
TPC11C	7A	gwm635b	42.2	2.4756	0.402	5.69
TPC11SD	7A	psr558	42.6	3.0712	0.4526	9.54
TPC10SD	7B	barc32	185.7	2.0276	0.362	5.89
TPC11C	7D	psp3094.2	160.5	4.7852	0.5733	11.55
TPC12SD	7D	wmc157	163.5	3.2161	0.5197	9.65
C-CONTROL, MD -MODERATE DROUGHT, SD-SEVERE DROUGHT
